# Supplementary material for: 7-(3-Nitro­phen­yl)-9,10-dihydro-7H-benzo[h]cyclo­penta­[b]quinolin-8(11H)-one
Source: Acta Crystallogr Sect E Struct Rep Online. 2011 Oct 29;67(Pt 11):o3068. doi: 10.1107/S1600536811043546 (PMC3247459; doi:10.1107/S1600536811043546)
Supplement: Supplementary file 1 [file e-67-o3068-sup1.cif]

##############################################################################
#                                                                            #
# This CIF contains the data in a paper accepted for publication in          #
# Acta Crystallographica Section E. It conforms to the requirements of       #
# Notes for Authors for Acta Crystallographica Section E, and has been       #
# peer reviewed under the auspices of the IUCr Commission on Journals.       #
#                                                                            #
# Full details of the Crystallographic Information File format               #
# are given in the paper "The Crystallographic Information File (CIF):       #
# a New Standard Archive File for Crystallography" by S. R. Hall, F. H.      #
# Allen and I. D. Brown [Acta Cryst. (1991), A47, 655-685].                  #
#                                                                            #
# The current version of the core CIF dictionary is obtainable from          #
# ftp://ftp.iucr.org/pub/cif_core.dic.                                       #
#                                                                            #
# Software is freely available for graphical display of the structure(s)     #
# in this CIF. For information consult the CIF software page                 #
# http://www.iucr.org/resources/cif/software.                                #
#                                                                            #
# This file may be used for bona fide research purposes within the           #
# scientific community so long as proper attribution is given to the journal # 
# article from which it was obtained.                                        #
#                                                                            #
##############################################################################
data_I
_audit_creation_method     SHELXL-97
_chemical_name_systematic
;
7-(3-Nitrophenyl)-9,10-dihydro-7<i>H</i>-
benzo[<i>h</i>]cyclopenta[<i>b</i>]quinolin-8(11<i>H</i>)-one
;
_chemical_name_common     ?
_chemical_formula_moiety     'C22 H16 N2 O3'
_chemical_formula_sum     'C22 H16 N2 O3'
_chemical_formula_iupac     'C22 H16 N2 O3'
_chemical_formula_weight     356.37
_chemical_melting_point     ?
_symmetry_cell_setting     monoclinic
_symmetry_space_group_name_H-M     'P 21/c'
_symmetry_space_group_name_Hall     '-P 2ybc'
loop_
    _symmetry_equiv_pos_as_xyz
    'x, y, z'
    '-x, y+1/2, -z+1/2'
    '-x, -y, -z'
    'x, -y-1/2, z-1/2'
_cell_length_a     10.2560(10)
_cell_length_b     13.7570(14)
_cell_length_c     11.9830(12)
_cell_angle_alpha     90.00
_cell_angle_beta     104.827(5)
_cell_angle_gamma     90.00
_cell_volume     1634.4(3)
_cell_formula_units_Z     4
_cell_measurement_reflns_used     4977
_cell_measurement_theta_min     1.80
_cell_measurement_theta_max     28.00
_cell_measurement_temperature     113(2)
_exptl_crystal_description     prism
_exptl_crystal_colour     colorless
_exptl_crystal_size_max     0.24
_exptl_crystal_size_mid     0.20
_exptl_crystal_size_min     0.18
_exptl_crystal_density_diffrn     1.448
_exptl_crystal_density_meas     ?
_exptl_crystal_density_method     'not measured'
_exptl_crystal_F_000     744
_exptl_absorpt_coefficient_mu     0.098
_exptl_absorpt_correction_type     multi-scan
_exptl_absorpt_process_details     '(CrystalClearSM Expert; Rigaku/MSC, 2009)'
_exptl_absorpt_correction_T_min     0.9769
_exptl_absorpt_correction_T_max     0.9826
_exptl_special_details     ?
_diffrn_ambient_temperature     113(2)
_diffrn_radiation_type     MoK\a
_diffrn_radiation_wavelength     0.71075
_diffrn_radiation_source     'rotating anode'
_diffrn_radiation_monochromator     multilayer
_diffrn_measurement_device_type     'Rigaku Saturn724 CCD'
_diffrn_measurement_method     \w
_diffrn_detector_area_resol_mean     14.222
_diffrn_reflns_number     16937
_diffrn_reflns_av_R_equivalents     0.0459
_diffrn_reflns_av_sigmaI/netI     0.0473
_diffrn_reflns_theta_min     2.05
_diffrn_reflns_theta_max     27.87
_diffrn_reflns_theta_full     27.87
_diffrn_measured_fraction_theta_max     1.000
_diffrn_measured_fraction_theta_full     1.000
_diffrn_reflns_limit_h_min     -13
_diffrn_reflns_limit_h_max     13
_diffrn_reflns_limit_k_min     -18
_diffrn_reflns_limit_k_max     16
_diffrn_reflns_limit_l_min     -14
_diffrn_reflns_limit_l_max     15
_diffrn_standards_number     0
_diffrn_standards_interval_count     0
_diffrn_standards_interval_time     0
_diffrn_standards_decay_%     0
_refine_special_details
;
Refinement of <i>F</i>^2^ against ALL reflections. The weighted <i>R</i>-factor
<i>wR</i> and goodness of fit <i>S</i> are based on <i>F</i>^2^, conventional
<i>R</i>-factors <i>R</i> are based on <i>F</i>, with <i>F</i> set to zero for
negative <i>F</i>^2^. The threshold expression of <i>F</i>^2^ >
\s(<i>F</i>^2^) is used only for calculating <i>R</i>-factors(gt) <i>etc</i>.
and is not relevant to the choice of reflections for refinement.
<i>R</i>-factors based on <i>F</i>^2^ are statistically about twice as large
as those based on <i>F</i>, and <i>R</i>-- factors based on ALL data will be
even larger.
;
_reflns_number_total     3897
_reflns_number_gt     3094
_reflns_threshold_expression     I>2\s(I)
_refine_ls_structure_factor_coef     Fsqd
_refine_ls_matrix_type     full
_refine_ls_R_factor_all     0.0718
_refine_ls_R_factor_gt     0.0546
_refine_ls_wR_factor_gt     0.1202
_refine_ls_wR_factor_ref     0.1296
_refine_ls_goodness_of_fit_ref     1.123
_refine_ls_restrained_S_all     1.123
_refine_ls_number_reflns     3897
_refine_ls_number_parameters     248
_refine_ls_number_restraints     0
_refine_ls_hydrogen_treatment     mixed
_refine_ls_weighting_scheme     calc
_refine_ls_weighting_details
         'calc w=1/[\s^2^(Fo^2^)+(0.0585P)^2^+0.0399P] where P=(Fo^2^+2Fc^2^)/3'
_atom_sites_solution_hydrogens     geom
_atom_sites_solution_primary     direct
_atom_sites_solution_secondary     difmap
_refine_ls_shift/su_max     0.000
_refine_ls_shift/su_mean     0.000
_refine_diff_density_max     0.267
_refine_diff_density_min     -0.212
_refine_ls_extinction_method     none
_refine_ls_extinction_coef     ?
loop_
    _atom_type_symbol
    _atom_type_description
    _atom_type_scat_dispersion_real
    _atom_type_scat_dispersion_imag
    _atom_type_scat_source
    'C' 'C' 0.0033 0.0016
                         'International Tables Vol C Tables 4.2.6.8 and 6.1.1.4'
    'H' 'H' 0.0000 0.0000
                         'International Tables Vol C Tables 4.2.6.8 and 6.1.1.4'
    'N' 'N' 0.0061 0.0033
                         'International Tables Vol C Tables 4.2.6.8 and 6.1.1.4'
    'O' 'O' 0.0106 0.0060
                         'International Tables Vol C Tables 4.2.6.8 and 6.1.1.4'
_computing_data_collection     'CrystalClearSM Expert (Rigaku/MSC, 2009)'
_computing_cell_refinement     'CrystalClearSM Expert (Rigaku/MSC, 2009)'
_computing_data_reduction     'CrystalClearSM Expert (Rigaku/MSC, 2009)'
_computing_structure_solution     'SHELXS97 (Sheldrick, 2008)'
_computing_structure_refinement     'SHELXL97 (Sheldrick, 2008)'
_computing_molecular_graphics     'SHELXTL (Sheldrick, 2008)'
_computing_publication_material     'SHELXTL (Sheldrick, 2008)'
loop_
    _atom_site_type_symbol
    _atom_site_label
    _atom_site_fract_x
    _atom_site_fract_y
    _atom_site_fract_z
    _atom_site_U_iso_or_equiv
    _atom_site_adp_type
    _atom_site_calc_flag
    _atom_site_refinement_flags
    _atom_site_occupancy
    _atom_site_symmetry_multiplicity
    _atom_site_disorder_assembly
    _atom_site_disorder_group
    O O1 0.49879(12) 0.27956(8) 0.21675(10) 0.0302(3) Uani d . 1 1 . .
    O O2 0.22400(14) 0.05360(8) 0.50038(12) 0.0396(3) Uani d . 1 1 . .
    O O3 0.05702(14) 0.00451(9) 0.36064(13) 0.0555(5) Uani d . 1 1 . .
    N N1 0.40366(13) 0.59115(10) 0.34262(12) 0.0204(3) Uani d . 1 1 . .
    N N2 0.14286(15) 0.06518(10) 0.40583(15) 0.0333(4) Uani d . 1 1 . .
    C C1 0.32624(14) 0.56590(10) 0.42002(13) 0.0182(3) Uani d . 1 1 . .
    C C2 0.30280(15) 0.46920(11) 0.44074(14) 0.0210(3) Uani d . 1 1 . .
    C C3 0.36250(15) 0.38501(11) 0.38630(13) 0.0205(3) Uani d . 1 1 . .
    H H3 0.4315 0.3524 0.4494 0.025 Uiso calc R 1 1 . .
    C C4 0.43418(15) 0.42402(11) 0.30100(14) 0.0209(3) Uani d . 1 1 . .
    C C5 0.45220(14) 0.52071(11) 0.28614(13) 0.0192(3) Uani d . 1 1 . .
    C C6 0.53292(16) 0.54216(11) 0.20092(14) 0.0237(4) Uani d . 1 1 . .
    H H6A 0.6177 0.5766 0.2382 0.028 Uiso calc R 1 1 . .
    H H6B 0.4805 0.5820 0.1360 0.028 Uiso calc R 1 1 . .
    C C7 0.56175(17) 0.44056(11) 0.15962(15) 0.0249(4) Uani d . 1 1 . .
    H H7A 0.5219 0.4336 0.0756 0.030 Uiso calc R 1 1 . .
    H H7B 0.6601 0.4290 0.1761 0.030 Uiso calc R 1 1 . .
    C C8 0.49657(16) 0.36910(12) 0.22699(14) 0.0232(4) Uani d . 1 1 . .
    C C9 0.22432(16) 0.44723(11) 0.51891(14) 0.0261(4) Uani d . 1 1 . .
    H H9 0.2063 0.3811 0.5322 0.031 Uiso calc R 1 1 . .
    C C10 0.17360(16) 0.51798(11) 0.57591(14) 0.0269(4) Uani d . 1 1 . .
    H H10 0.1210 0.5004 0.6275 0.032 Uiso calc R 1 1 . .
    C C11 0.19893(15) 0.61746(11) 0.55856(13) 0.0212(3) Uani d . 1 1 . .
    C C12 0.27526(14) 0.64231(10) 0.47886(13) 0.0191(3) Uani d . 1 1 . .
    C C13 0.29923(16) 0.74235(11) 0.46203(14) 0.0226(4) Uani d . 1 1 . .
    H H13 0.3481 0.7607 0.4079 0.027 Uiso calc R 1 1 . .
    C C14 0.25244(15) 0.81264(12) 0.52334(14) 0.0251(4) Uani d . 1 1 . .
    H H14 0.2696 0.8792 0.5112 0.030 Uiso calc R 1 1 . .
    C C15 0.17967(16) 0.78757(12) 0.60362(14) 0.0251(4) Uani d . 1 1 . .
    H H15 0.1493 0.8369 0.6464 0.030 Uiso calc R 1 1 . .
    C C16 0.15242(15) 0.69215(12) 0.62036(14) 0.0248(4) Uani d . 1 1 . .
    H H16 0.1018 0.6757 0.6739 0.030 Uiso calc R 1 1 . .
    C C17 0.25581(15) 0.30911(11) 0.33354(13) 0.0202(3) Uani d . 1 1 . .
    C C18 0.24757(15) 0.22350(11) 0.39195(14) 0.0219(4) Uani d . 1 1 . .
    H H18 0.3082 0.2114 0.4650 0.026 Uiso calc R 1 1 . .
    C C19 0.14954(15) 0.15545(11) 0.34252(14) 0.0235(4) Uani d . 1 1 . .
    C C20 0.05978(16) 0.16991(12) 0.23582(15) 0.0289(4) Uani d . 1 1 . .
    H H20 -0.0061 0.1223 0.2032 0.035 Uiso calc R 1 1 . .
    C C21 0.06897(17) 0.25572(13) 0.17830(15) 0.0307(4) Uani d . 1 1 . .
    H H21 0.0088 0.2675 0.1049 0.037 Uiso calc R 1 1 . .
    C C22 0.16534(16) 0.32482(12) 0.22678(14) 0.0264(4) Uani d . 1 1 . .
    H H22 0.1696 0.3837 0.1865 0.032 Uiso calc R 1 1 . .
    H H1 0.4201(19) 0.6518(14) 0.3272(16) 0.041(6) Uiso d . 1 1 . .
loop_
    _atom_site_aniso_label
    _atom_site_aniso_U_11
    _atom_site_aniso_U_22
    _atom_site_aniso_U_33
    _atom_site_aniso_U_12
    _atom_site_aniso_U_13
    _atom_site_aniso_U_23
    O1 0.0399(7) 0.0183(6) 0.0395(8) 0.0010(5) 0.0233(6) -0.0023(5)
    O2 0.0559(8) 0.0246(7) 0.0386(8) -0.0027(6) 0.0127(7) 0.0029(6)
    O3 0.0480(8) 0.0283(7) 0.0848(12) -0.0197(6) 0.0072(8) -0.0018(7)
    N1 0.0254(7) 0.0159(6) 0.0234(8) -0.0002(5) 0.0123(6) 0.0007(5)
    N2 0.0336(8) 0.0184(7) 0.0514(11) -0.0038(6) 0.0173(8) -0.0044(7)
    C1 0.0190(7) 0.0197(8) 0.0172(8) 0.0000(6) 0.0069(6) 0.0007(6)
    C2 0.0241(8) 0.0196(8) 0.0208(9) -0.0011(6) 0.0082(7) 0.0002(6)
    C3 0.0240(8) 0.0184(8) 0.0207(8) 0.0007(6) 0.0086(7) 0.0012(6)
    C4 0.0234(7) 0.0194(8) 0.0217(9) 0.0008(6) 0.0094(7) 0.0007(6)
    C5 0.0200(7) 0.0201(8) 0.0183(8) 0.0017(6) 0.0066(6) 0.0013(6)
    C6 0.0288(8) 0.0211(8) 0.0256(9) 0.0012(7) 0.0148(7) 0.0019(7)
    C7 0.0299(8) 0.0232(8) 0.0259(9) 0.0027(7) 0.0150(7) 0.0001(7)
    C8 0.0253(8) 0.0229(8) 0.0233(9) 0.0011(7) 0.0095(7) 0.0001(7)
    C9 0.0347(9) 0.0199(8) 0.0287(10) -0.0043(7) 0.0172(8) -0.0005(7)
    C10 0.0340(9) 0.0246(9) 0.0277(10) -0.0037(7) 0.0182(8) -0.0013(7)
    C11 0.0211(7) 0.0230(8) 0.0207(9) 0.0005(6) 0.0074(7) -0.0013(7)
    C12 0.0189(7) 0.0188(8) 0.0199(8) 0.0008(6) 0.0056(6) -0.0011(6)
    C13 0.0218(8) 0.0215(8) 0.0266(9) 0.0005(6) 0.0101(7) -0.0008(7)
    C14 0.0260(8) 0.0188(8) 0.0318(10) 0.0004(6) 0.0098(7) -0.0031(7)
    C15 0.0240(8) 0.0245(8) 0.0283(10) 0.0013(7) 0.0093(7) -0.0069(7)
    C16 0.0233(8) 0.0295(9) 0.0236(9) 0.0005(7) 0.0099(7) -0.0032(7)
    C17 0.0222(8) 0.0189(8) 0.0222(9) 0.0031(6) 0.0110(7) -0.0018(6)
    C18 0.0230(8) 0.0195(8) 0.0246(9) 0.0018(6) 0.0085(7) -0.0012(6)
    C19 0.0235(8) 0.0177(8) 0.0325(10) 0.0001(6) 0.0129(7) -0.0045(7)
    C20 0.0226(8) 0.0311(9) 0.0345(10) -0.0027(7) 0.0101(8) -0.0149(8)
    C21 0.0246(8) 0.0416(11) 0.0248(10) 0.0045(8) 0.0043(7) -0.0041(8)
    C22 0.0257(8) 0.0294(9) 0.0261(9) 0.0039(7) 0.0099(7) 0.0014(7)
_geom_special_details
;
All e.s.d.'s (except the e.s.d. in the dihedral angle between two l.s. planes)
are estimated using the full covariance matrix. The cell e.s.d.'s are taken
into account individually in the estimation of e.s.d.'s in distances, angles
and torsion angles; correlations between e.s.d.'s in cell parameters are only
used when they are defined by crystal symmetry. An approximate (isotropic)
treatment of cell e.s.d.'s is used for estimating e.s.d.'s involving l.s.
planes.
;
loop_
    _geom_bond_atom_site_label_1
    _geom_bond_atom_site_label_2
    _geom_bond_site_symmetry_2
    _geom_bond_distance
    _geom_bond_publ_flag
    O1 C8 . 1.2387(18) ?
    O2 N2 . 1.2325(18) ?
    O3 N2 . 1.2333(18) ?
    N1 C5 . 1.3481(19) ?
    N1 C1 . 1.4101(19) ?
    N1 H1 . 0.881(19) ?
    N2 C19 . 1.466(2) ?
    C1 C2 . 1.385(2) ?
    C1 C12 . 1.437(2) ?
    C2 C9 . 1.415(2) ?
    C2 C3 . 1.532(2) ?
    C3 C4 . 1.503(2) ?
    C3 C17 . 1.528(2) ?
    C3 H3 . 1.0000 ?
    C4 C5 . 1.361(2) ?
    C4 C8 . 1.434(2) ?
    C5 C6 . 1.499(2) ?
    C6 C7 . 1.536(2) ?
    C6 H6A . 0.9900 ?
    C6 H6B . 0.9900 ?
    C7 C8 . 1.530(2) ?
    C7 H7A . 0.9900 ?
    C7 H7B . 0.9900 ?
    C9 C10 . 1.366(2) ?
    C9 H9 . 0.9500 ?
    C10 C11 . 1.418(2) ?
    C10 H10 . 0.9500 ?
    C11 C16 . 1.419(2) ?
    C11 C12 . 1.423(2) ?
    C12 C13 . 1.421(2) ?
    C13 C14 . 1.373(2) ?
    C13 H13 . 0.9500 ?
    C14 C15 . 1.403(2) ?
    C14 H14 . 0.9500 ?
    C15 C16 . 1.368(2) ?
    C15 H15 . 0.9500 ?
    C16 H16 . 0.9500 ?
    C17 C18 . 1.384(2) ?
    C17 C22 . 1.392(2) ?
    C18 C19 . 1.390(2) ?
    C18 H18 . 0.9500 ?
    C19 C20 . 1.386(2) ?
    C20 C21 . 1.382(2) ?
    C20 H20 . 0.9500 ?
    C21 C22 . 1.387(2) ?
    C21 H21 . 0.9500 ?
    C22 H22 . 0.9500 ?
loop_
    _geom_angle_atom_site_label_1
    _geom_angle_atom_site_label_2
    _geom_angle_atom_site_label_3
    _geom_angle_site_symmetry_1
    _geom_angle_site_symmetry_3
    _geom_angle
    _geom_angle_publ_flag
    C5 N1 C1 . . 119.70(13) ?
    C5 N1 H1 . . 117.4(13) ?
    C1 N1 H1 . . 122.9(13) ?
    O2 N2 O3 . . 123.67(15) ?
    O2 N2 C19 . . 118.37(14) ?
    O3 N2 C19 . . 117.95(16) ?
    C2 C1 N1 . . 120.48(14) ?
    C2 C1 C12 . . 120.86(14) ?
    N1 C1 C12 . . 118.65(13) ?
    C1 C2 C9 . . 118.55(14) ?
    C1 C2 C3 . . 122.89(14) ?
    C9 C2 C3 . . 118.52(13) ?
    C4 C3 C17 . . 112.70(12) ?
    C4 C3 C2 . . 109.77(13) ?
    C17 C3 C2 . . 111.79(12) ?
    C4 C3 H3 . . 107.4 ?
    C17 C3 H3 . . 107.4 ?
    C2 C3 H3 . . 107.4 ?
    C5 C4 C8 . . 109.70(14) ?
    C5 C4 C3 . . 122.99(14) ?
    C8 C4 C3 . . 127.29(14) ?
    N1 C5 C4 . . 123.85(15) ?
    N1 C5 C6 . . 122.65(13) ?
    C4 C5 C6 . . 113.49(13) ?
    C5 C6 C7 . . 103.04(12) ?
    C5 C6 H6A . . 111.2 ?
    C7 C6 H6A . . 111.2 ?
    C5 C6 H6B . . 111.2 ?
    C7 C6 H6B . . 111.2 ?
    H6A C6 H6B . . 109.1 ?
    C8 C7 C6 . . 105.57(13) ?
    C8 C7 H7A . . 110.6 ?
    C6 C7 H7A . . 110.6 ?
    C8 C7 H7B . . 110.6 ?
    C6 C7 H7B . . 110.6 ?
    H7A C7 H7B . . 108.8 ?
    O1 C8 C4 . . 127.41(15) ?
    O1 C8 C7 . . 124.41(14) ?
    C4 C8 C7 . . 108.18(13) ?
    C10 C9 C2 . . 122.19(15) ?
    C10 C9 H9 . . 118.9 ?
    C2 C9 H9 . . 118.9 ?
    C9 C10 C11 . . 120.44(15) ?
    C9 C10 H10 . . 119.8 ?
    C11 C10 H10 . . 119.8 ?
    C10 C11 C16 . . 121.59(15) ?
    C10 C11 C12 . . 118.89(14) ?
    C16 C11 C12 . . 119.51(14) ?
    C13 C12 C11 . . 118.21(14) ?
    C13 C12 C1 . . 122.74(14) ?
    C11 C12 C1 . . 119.04(13) ?
    C14 C13 C12 . . 120.60(15) ?
    C14 C13 H13 . . 119.7 ?
    C12 C13 H13 . . 119.7 ?
    C13 C14 C15 . . 120.91(15) ?
    C13 C14 H14 . . 119.5 ?
    C15 C14 H14 . . 119.5 ?
    C16 C15 C14 . . 120.06(15) ?
    C16 C15 H15 . . 120.0 ?
    C14 C15 H15 . . 120.0 ?
    C15 C16 C11 . . 120.67(15) ?
    C15 C16 H16 . . 119.7 ?
    C11 C16 H16 . . 119.7 ?
    C18 C17 C22 . . 118.99(14) ?
    C18 C17 C3 . . 120.16(13) ?
    C22 C17 C3 . . 120.85(14) ?
    C17 C18 C19 . . 119.25(15) ?
    C17 C18 H18 . . 120.4 ?
    C19 C18 H18 . . 120.4 ?
    C20 C19 C18 . . 122.26(15) ?
    C20 C19 N2 . . 119.42(15) ?
    C18 C19 N2 . . 118.32(15) ?
    C21 C20 C19 . . 117.95(15) ?
    C21 C20 H20 . . 121.0 ?
    C19 C20 H20 . . 121.0 ?
    C20 C21 C22 . . 120.57(16) ?
    C20 C21 H21 . . 119.7 ?
    C22 C21 H21 . . 119.7 ?
    C21 C22 C17 . . 120.97(16) ?
    C21 C22 H22 . . 119.5 ?
    C17 C22 H22 . . 119.5 ?
loop_
    _geom_torsion_atom_site_label_1
    _geom_torsion_atom_site_label_2
    _geom_torsion_atom_site_label_3
    _geom_torsion_atom_site_label_4
    _geom_torsion_site_symmetry_1
    _geom_torsion_site_symmetry_2
    _geom_torsion_site_symmetry_3
    _geom_torsion_site_symmetry_4
    _geom_torsion
    _geom_torsion_publ_flag
    C5 N1 C1 C2 . . . . 1.7(2) ?
    C5 N1 C1 C12 . . . . -179.79(13) ?
    N1 C1 C2 C9 . . . . -179.88(13) ?
    C12 C1 C2 C9 . . . . 1.7(2) ?
    N1 C1 C2 C3 . . . . 2.5(2) ?
    C12 C1 C2 C3 . . . . -175.93(13) ?
    C1 C2 C3 C4 . . . . -5.9(2) ?
    C9 C2 C3 C4 . . . . 176.43(14) ?
    C1 C2 C3 C17 . . . . -131.76(15) ?
    C9 C2 C3 C17 . . . . 50.61(19) ?
    C17 C3 C4 C5 . . . . 131.30(15) ?
    C2 C3 C4 C5 . . . . 6.0(2) ?
    C17 C3 C4 C8 . . . . -50.8(2) ?
    C2 C3 C4 C8 . . . . -176.06(14) ?
    C1 N1 C5 C4 . . . . -1.8(2) ?
    C1 N1 C5 C6 . . . . 178.78(13) ?
    C8 C4 C5 N1 . . . . 179.14(14) ?
    C3 C4 C5 N1 . . . . -2.6(2) ?
    C8 C4 C5 C6 . . . . -1.35(18) ?
    C3 C4 C5 C6 . . . . 176.90(13) ?
    N1 C5 C6 C7 . . . . -179.01(14) ?
    C4 C5 C6 C7 . . . . 1.47(17) ?
    C5 C6 C7 C8 . . . . -0.98(16) ?
    C5 C4 C8 O1 . . . . -179.08(15) ?
    C3 C4 C8 O1 . . . . 2.8(3) ?
    C5 C4 C8 C7 . . . . 0.62(18) ?
    C3 C4 C8 C7 . . . . -177.54(14) ?
    C6 C7 C8 O1 . . . . 180.00(15) ?
    C6 C7 C8 C4 . . . . 0.29(17) ?
    C1 C2 C9 C10 . . . . -1.3(2) ?
    C3 C2 C9 C10 . . . . 176.39(14) ?
    C2 C9 C10 C11 . . . . -0.3(3) ?
    C9 C10 C11 C16 . . . . -177.23(15) ?
    C9 C10 C11 C12 . . . . 1.5(2) ?
    C10 C11 C12 C13 . . . . 179.71(13) ?
    C16 C11 C12 C13 . . . . -1.6(2) ?
    C10 C11 C12 C1 . . . . -1.1(2) ?
    C16 C11 C12 C1 . . . . 177.64(13) ?
    C2 C1 C12 C13 . . . . 178.67(14) ?
    N1 C1 C12 C13 . . . . 0.2(2) ?
    C2 C1 C12 C11 . . . . -0.5(2) ?
    N1 C1 C12 C11 . . . . -178.97(13) ?
    C11 C12 C13 C14 . . . . 1.5(2) ?
    C1 C12 C13 C14 . . . . -177.67(14) ?
    C12 C13 C14 C15 . . . . -0.2(2) ?
    C13 C14 C15 C16 . . . . -1.1(2) ?
    C14 C15 C16 C11 . . . . 1.0(2) ?
    C10 C11 C16 C15 . . . . 179.01(14) ?
    C12 C11 C16 C15 . . . . 0.3(2) ?
    C4 C3 C17 C18 . . . . 134.40(14) ?
    C2 C3 C17 C18 . . . . -101.41(16) ?
    C4 C3 C17 C22 . . . . -45.87(19) ?
    C2 C3 C17 C22 . . . . 78.32(18) ?
    C22 C17 C18 C19 . . . . 0.1(2) ?
    C3 C17 C18 C19 . . . . 179.86(13) ?
    C17 C18 C19 C20 . . . . 0.5(2) ?
    C17 C18 C19 N2 . . . . 179.86(14) ?
    O2 N2 C19 C20 . . . . 179.70(15) ?
    O3 N2 C19 C20 . . . . 0.5(2) ?
    O2 N2 C19 C18 . . . . 0.3(2) ?
    O3 N2 C19 C18 . . . . -178.90(15) ?
    C18 C19 C20 C21 . . . . -0.5(2) ?
    N2 C19 C20 C21 . . . . -179.87(14) ?
    C19 C20 C21 C22 . . . . -0.1(2) ?
    C20 C21 C22 C17 . . . . 0.7(2) ?
    C18 C17 C22 C21 . . . . -0.7(2) ?
    C3 C17 C22 C21 . . . . 179.55(14) ?
loop_
    _geom_hbond_atom_site_label_D
    _geom_hbond_atom_site_label_H
    _geom_hbond_atom_site_label_A
    _geom_hbond_site_symmetry_A
    _geom_hbond_distance_DH
    _geom_hbond_distance_HA
    _geom_hbond_distance_DA
    _geom_hbond_angle_DHA
    N1 H1 O1 2_655 0.881(19) 2.07(2) 2.9307(17) 165.9(18)
    C21 H21 Cg 2_545 0.95 2.69 3.5090(19) 145.0
data_global
_journal_date_recd_electronic     2011-10-08
_journal_date_accepted     2011-10-20
_journal_name_full     'Acta Crystallographica, Section E'
_journal_year     2011
_journal_volume     67
_journal_issue     11
_journal_page_first     o3068
_journal_page_last     o3068
_journal_paper_category     QO
_journal_coeditor_code     HG5109
_publ_contact_author_name     'Tuanjie Li'
_publ_contact_author_address
;
School of Chemistry and Chemical Engineering, Jiangsu Key Laboratory of Green
Synthetic Chemistry for Functional Materials, Xuzhou Normal University,
Xuzhou, Jiangsu 221116, People's Republic of China
;
_publ_contact_author_email     'ltj2008@xznu.edu.cn'
_publ_contact_author_fax     '+86-516-83403165'
_publ_contact_author_phone     '+86-516-83403165'
_publ_section_title
;\
7-(3-Nitrophenyl)-9,10-dihydro-7<i>H</i>-benzo[<i>h</i>]cyclopenta[<i>b</i>]\
quinolin-8(11<i>H</i>)-one
;
loop_
    _publ_author_name
    _publ_author_footnote
    _publ_author_address
    'Li, Tuanjie' .
;
School of Chemistry and Chemical Engineering,
Jiangsu Key Laboratory of Green Synthetic Chemistry for Functional Materials,
Xuzhou Normal University,
Xuzhou, Jiangsu 221116, People's Republic of China
;
    'Zhang, Honghong' .
;
School of Chemistry and Chemical Engineering,
Jiangsu Key Laboratory of Green Synthetic Chemistry for Functional Materials,
Xuzhou Normal University,
Xuzhou, Jiangsu 221116, People's Republic of China
;
