# Supplementary material for: 7-(3-Nitro­phen­yl)-9,10-dihydro-7H-benzo[h]cyclo­penta­[b]quinolin-8(11H)-one
Source: Acta Crystallogr Sect E Struct Rep Online. 2011 Oct 29;67(Pt 11):o3068. doi: 10.1107/S1600536811043546 (PMC3247459; doi:10.1107/S1600536811043546)
Supplement: Supplementary file 2 [file e-67-o3068-Isup2.hkl]

# 
# h,k,l, Fc-squared, Fo-squared, sigma(Fo-squared) and status flag 
# 
data_I
_shelx_title '  _m100515e' 
_shelx_refln_list_code          4 
_shelx_F_calc_maximum      146.69 
_exptl_crystal_F_000       744.00 
_reflns_d_resolution_high  0.7603 
 
loop_ 
 _symmetry_equiv_pos_as_xyz 
 'x, y, z' 
 '-x, y+1/2, -z+1/2' 
 '-x, -y, -z' 
 'x, -y-1/2, z-1/2' 
 
_cell_length_a    10.2560 
_cell_length_b    13.7570 
_cell_length_c    11.9830 
_cell_angle_alpha  90.000 
_cell_angle_beta  104.827 
_cell_angle_gamma  90.000 
 
_shelx_F_squared_multiplier     1.000 
 
loop_ 
 _refln_index_h 
 _refln_index_k 
 _refln_index_l 
 _refln_F_squared_calc 
 _refln_F_squared_meas 
 _refln_F_squared_sigma 
 _refln_observed_status 
   1   0   0     2407.12     2314.14     16.13 o 
   2   0   0     4430.04     4393.78     44.77 o 
   3   0   0    12422.18    13437.17     95.99 o 
   4   0   0     2718.27     2891.67     21.86 o 
   5   0   0       92.77       94.45      5.63 o 
   6   0   0       75.05       97.05     14.89 o 
   7   0   0        9.17       12.74      4.52 o 
   8   0   0      267.46      277.41     14.25 o 
   9   0   0      706.79      774.32     16.82 o 
  10   0   0      482.31      540.40     14.65 o 
  11   0   0       31.30       37.62      8.45 o 
  12   0   0      129.68       97.12     27.49 o 
  13   0   0       43.79       26.61     16.26 o 
   1   1   0        8.23       13.83      1.81 o 
   2   1   0     2116.03     1872.51      8.24 o 
   3   1   0      914.78      929.33      6.11 o 
   4   1   0      130.31      112.52      2.75 o 
   5   1   0      497.84      498.83      5.79 o 
   6   1   0      278.05      253.72     11.70 o 
   7   1   0       67.73       90.39      8.56 o 
   8   1   0      124.69      131.76      9.81 o 
   9   1   0      377.73      390.09     15.39 o 
  10   1   0        4.63        5.58      2.38 o 
  11   1   0      264.48      298.12     15.93 o 
  12   1   0      100.52       74.45     16.48 o 
  13   1   0       10.58       11.63      5.72 o 
   0   2   0      758.38      697.84     11.06 o 
   1   2   0     3174.82     2863.36     19.91 o 
   2   2   0     1705.72     1698.70      9.15 o 
   3   2   0        0.09        2.54      0.93 o 
   4   2   0      546.18      511.08      4.68 o 
   5   2   0      929.72      889.77      7.84 o 
   6   2   0       59.49       56.34      6.94 o 
   7   2   0       21.15       24.64      3.60 o 
   8   2   0      686.16      717.22     15.75 o 
   9   2   0     1082.28     1157.94     20.06 o 
  10   2   0        0.07        3.43      2.18 o 
  11   2   0        3.10        6.63      2.34 o 
  12   2   0      273.37      236.60     15.07 o 
   1   3   0     1272.49     1191.06      9.08 o 
   2   3   0      829.33      739.62      6.13 o 
   3   3   0      513.66      506.02      4.57 o 
   4   3   0      432.07      400.46      7.06 o 
   5   3   0      698.27      692.94     11.16 o 
   6   3   0       64.93       81.55      9.72 o 
   7   3   0       81.95       86.74      9.42 o 
   8   3   0        0.01        3.40      2.52 o 
   9   3   0      121.88      137.00     13.45 o 
  10   3   0        8.02        9.84      2.77 o 
  11   3   0       72.92       68.47     11.97 o 
  12   3   0       10.80       13.84      4.07 o 
   0   4   0     1647.85     1761.72     11.74 o 
   1   4   0      757.16      660.39      5.68 o 
   2   4   0      153.22      168.48      2.51 o 
   3   4   0        1.69        3.22      0.69 o 
   4   4   0     1258.78     1272.41      9.82 o 
   5   4   0      932.87      924.02      9.52 o 
   6   4   0       16.26       21.51      3.02 o 
   7   4   0       31.84       35.98      4.71 o 
   8   4   0      424.42      458.36     12.93 o 
   9   4   0        4.84        5.52      2.43 o 
  10   4   0       25.60       21.68      3.87 o 
  11   4   0        0.01        3.22      3.14 o 
  12   4   0        0.42        4.68      2.99 o 
   1   5   0      961.61      915.67      7.58 o 
   2   5   0      741.65      726.60      8.11 o 
   3   5   0     1928.39     1947.27     26.84 o 
   4   5   0        9.43        6.55      1.25 o 
   5   5   0     1711.17     1773.59     19.58 o 
   6   5   0       43.66       59.68      4.18 o 
   7   5   0      565.70      582.71     10.63 o 
   8   5   0       93.66      100.77     10.87 o 
   9   5   0       49.87       53.72      8.45 o 
  10   5   0       13.11       19.03      4.34 o 
  11   5   0       48.81       38.67      6.92 o 
  12   5   0        5.06        8.52      4.09 o 
   0   6   0      155.16      176.06      5.32 o 
   1   6   0     4562.45     4929.63     58.06 o 
   2   6   0       27.25       39.47      3.54 o 
   3   6   0      290.40      351.35      6.64 o 
   4   6   0       22.16       27.67      3.95 o 
   5   6   0       94.36       97.16      3.10 o 
   6   6   0       30.83       30.85      4.02 o 
   7   6   0       47.54       41.34      4.73 o 
   8   6   0        0.04        3.08      2.06 o 
   9   6   0      488.16      515.32     13.54 o 
  10   6   0      321.93      316.08     11.69 o 
  11   6   0       92.51       74.28     14.67 o 
  12   6   0        1.00        3.55      3.90 o 
   1   7   0     1193.25     1336.46     12.65 o 
   2   7   0       27.84       31.30      2.64 o 
   3   7   0      609.95      648.84     10.02 o 
   4   7   0        1.50        7.14      2.21 o 
   5   7   0       76.20       74.62     10.18 o 
   6   7   0        8.09       12.74      2.79 o 
   7   7   0       53.03       49.77      8.42 o 
   8   7   0       81.26       73.52     10.23 o 
   9   7   0      119.23      124.67     11.65 o 
  10   7   0       12.52       20.21      4.11 o 
  11   7   0      228.74      240.05     12.70 o 
  12   7   0      133.53       98.63     29.21 o 
   0   8   0      803.05      782.96     10.87 o 
   1   8   0       35.29       42.50      5.98 o 
   2   8   0      996.29      986.18      8.91 o 
   3   8   0      828.03      811.43     10.07 o 
   4   8   0        8.36       12.14      2.60 o 
   5   8   0      268.45      266.50     17.02 o 
   6   8   0       69.61       85.27     10.54 o 
   7   8   0      460.97      464.52     14.21 o 
   8   8   0       40.74       35.69      7.01 o 
   9   8   0      280.74      327.25     12.74 o 
  10   8   0      436.98      453.44     14.82 o 
  11   8   0       89.50       55.04     15.45 o 
   1   9   0        9.31       13.84      2.30 o 
   2   9   0        0.16        3.46      1.10 o 
   3   9   0      185.54      170.09      7.09 o 
   4   9   0       44.22       45.25      5.83 o 
   5   9   0       45.38       44.24      6.05 o 
   6   9   0      146.05      165.49     20.38 o 
   7   9   0        3.83       10.80      4.06 o 
   8   9   0        9.62       14.63      4.25 o 
   9   9   0        2.56        8.76      3.81 o 
  10   9   0        5.96        5.65      3.87 o 
  11   9   0        0.17        3.48      2.74 o 
   0  10   0      204.95      179.15      9.42 o 
   1  10   0       35.53       29.58      3.59 o 
   2  10   0       79.67       78.83      5.21 o 
   3  10   0        3.54        4.80      1.18 o 
   4  10   0      124.10      127.54     12.92 o 
   5  10   0      324.41      327.34     18.66 o 
   6  10   0       10.71       14.35      4.86 o 
   7  10   0       36.45       42.28      7.42 o 
   8  10   0       50.98       55.41     11.64 o 
   9  10   0       97.23       97.81     11.31 o 
  10  10   0        3.67        3.22      4.26 o 
   1  11   0      231.25      214.03      5.10 o 
   2  11   0     2420.02     2310.68     56.50 o 
   3  11   0      152.96      111.82     10.77 o 
   4  11   0     1691.65     1698.56     26.57 o 
   5  11   0        8.99       12.55      4.35 o 
   6  11   0       51.23       50.40      9.02 o 
   7  11   0       43.44       68.93      9.59 o 
   8  11   0       19.85       18.43      5.83 o 
   9  11   0        0.14        3.38      5.16 o 
  10  11   0       28.75       18.61      7.49 o 
   0  12   0       40.55       40.10      7.81 o 
   1  12   0      455.41      448.55     11.21 o 
   2  12   0      255.08      269.74      6.41 o 
   3  12   0      381.17      396.89     15.83 o 
   4  12   0      736.51      777.54     24.12 o 
   5  12   0        1.02        6.35      3.79 o 
   6  12   0      209.30      198.95     24.11 o 
   7  12   0      207.36      181.58     31.98 o 
   8  12   0      258.70      273.87     36.69 o 
   9  12   0       45.17       29.42      7.09 o 
   1  13   0       63.40       72.01      8.37 o 
   2  13   0       12.31       12.87      2.80 o 
   3  13   0       51.86       54.09     10.15 o 
   4  13   0      408.99      389.06     13.93 o 
   5  13   0       16.33       13.01      3.95 o 
   6  13   0        4.70        8.11      3.65 o 
   7  13   0      170.76      197.84     20.78 o 
   8  13   0       50.34       43.17     10.78 o 
   9  13   0       53.05       44.14     10.76 o 
   0  14   0       42.07       36.28      8.92 o 
   1  14   0       20.11       13.82      3.80 o 
   2  14   0       89.64       86.04     16.12 o 
   3  14   0      134.97      102.75     19.62 o 
   4  14   0        2.91        3.81      3.86 o 
   5  14   0       10.98        6.87      3.89 o 
   6  14   0        7.06        5.54      4.03 o 
   7  14   0        8.47       10.35      4.50 o 
   8  14   0        7.69       12.93      7.21 o 
   1  15   0       85.02       66.23     18.50 o 
   2  15   0        0.48        6.91      3.09 o 
   3  15   0        5.77        8.10      3.20 o 
   4  15   0       55.07       58.38     12.92 o 
   5  15   0        0.39        1.35      3.38 o 
   6  15   0       63.99       59.38     16.73 o 
   7  15   0        0.53        6.96      3.74 o 
   0  16   0      204.84      209.63     78.26 o 
   1  16   0       83.66       67.63     23.07 o 
   2  16   0      111.76      114.42     23.57 o 
   3  16   0       13.76       11.65      6.13 o 
   4  16   0        3.80        7.25      2.88 o 
   5  16   0        0.54        4.27      2.91 o 
   6  16   0       20.87       12.31      3.81 o 
   1  17   0      266.35      332.43     25.28 o 
   2  17   0        0.05        9.74      5.45 o 
   3  17   0       90.28       71.99     22.83 o 
   4  17   0        3.33       10.69      5.07 o 
   0  18   0       32.45       16.34     14.85 o 
   1  18   0       44.88       62.20     25.57 o 
 -13   1   1       39.37       22.86      7.98 o 
 -12   1   1       75.63       59.07     10.66 o 
 -11   1   1       10.99       10.19      2.84 o 
 -10   1   1       87.72       89.51      8.88 o 
  -9   1   1       76.41       84.61      8.57 o 
  -8   1   1      184.82      215.04     12.21 o 
  -7   1   1      190.27      207.68      8.41 o 
  -6   1   1      292.79      301.89      8.62 o 
  -5   1   1       84.93       77.94      3.40 o 
  -4   1   1        2.40        4.25      1.29 o 
  -3   1   1     2721.00     2549.61     17.74 o 
  -2   1   1     1068.94      962.90      5.64 o 
  -1   1   1     1810.62     1618.43     33.57 o 
   0   1   1     1601.86     1527.17     16.10 o 
   1   1   1     1322.16     1166.24      5.72 o 
   2   1   1    17203.35    19068.37    147.39 o 
   3   1   1      524.18      475.84      4.65 o 
   4   1   1      545.32      510.23      5.50 o 
   5   1   1        7.78        6.78      1.39 o 
   6   1   1       13.25       16.39      2.46 o 
   7   1   1       18.57       18.39      3.08 o 
   8   1   1      134.99      142.81     13.44 o 
   9   1   1       28.83       35.54      4.68 o 
  10   1   1      249.47      267.37     14.53 o 
  11   1   1       19.42       15.18      3.75 o 
  12   1   1       26.72       23.93      7.25 o 
 -13   2   1       83.46       48.18     13.35 o 
 -12   2   1      150.73      121.69     19.33 o 
 -11   2   1       11.08       15.28      4.05 o 
 -10   2   1        6.29        9.25      2.76 o 
  -9   2   1       16.25       12.16      2.87 o 
  -8   2   1       54.07       57.03      6.43 o 
  -7   2   1      264.34      282.75      8.95 o 
  -6   2   1      484.37      480.58      7.80 o 
  -5   2   1      152.62      154.61      4.71 o 
  -4   2   1     1132.14     1101.22      7.85 o 
  -3   2   1      796.08      756.05      5.39 o 
  -2   2   1     1627.84     1541.66      8.78 o 
  -1   2   1     8580.25     9071.57    195.33 o 
   0   2   1      299.57      313.08      3.31 o 
   1   2   1        1.57        3.66      0.59 o 
   2   2   1     1733.36     1656.18     11.46 o 
   3   2   1     1081.92     1158.39      7.61 o 
   4   2   1       37.16       41.25      3.78 o 
   5   2   1      592.69      582.77      7.58 o 
   6   2   1       55.86       57.92      5.69 o 
   7   2   1        0.03        4.52      2.33 o 
   8   2   1      240.02      267.62     11.21 o 
   9   2   1       13.01       15.53      3.00 o 
  10   2   1       13.43       19.31      4.36 o 
  11   2   1       97.24      100.75     10.00 o 
  12   2   1        0.18        7.27      3.57 o 
 -13   3   1      207.11      108.42     36.85 o 
 -12   3   1      230.70      269.66     15.14 o 
 -11   3   1        6.37        8.70      2.97 o 
 -10   3   1       68.33       75.89      9.26 o 
  -9   3   1       31.44       25.59      4.19 o 
  -8   3   1        1.63        5.60      1.98 o 
  -7   3   1       21.01       19.52      2.89 o 
  -6   3   1      674.66      703.46     10.19 o 
  -5   3   1        0.03        2.12      1.36 o 
  -4   3   1       80.18       86.59      3.06 o 
  -3   3   1      306.07      335.65      4.02 o 
  -2   3   1      658.48      666.46      4.19 o 
  -1   3   1      441.64      350.27      4.69 o 
   0   3   1       16.49       16.59      1.54 o 
   1   3   1     1053.39      981.50      5.96 o 
   2   3   1      755.08      687.34      7.02 o 
   3   3   1       98.92       90.09      1.99 o 
   4   3   1      130.61      125.15      3.37 o 
   5   3   1       57.12       60.38      4.25 o 
   6   3   1       41.94       59.42      7.28 o 
   7   3   1       26.13       30.06      4.11 o 
   8   3   1       15.95       16.38      2.75 o 
   9   3   1        0.02        2.92      2.87 o 
  10   3   1      129.78      136.27     10.47 o 
  11   3   1       12.06       10.14      3.29 o 
  12   3   1        3.75        5.13      5.64 o 
 -12   4   1       28.12       29.23      6.97 o 
 -11   4   1       47.74       43.14      8.20 o 
 -10   4   1        6.05        6.84      2.90 o 
  -9   4   1       20.74       20.46      3.86 o 
  -8   4   1      297.27      303.05     10.09 o 
  -7   4   1       18.08       13.59      2.23 o 
  -6   4   1     1353.24     1365.16     32.72 o 
  -5   4   1      306.61      284.81      5.15 o 
  -4   4   1       23.53       22.10      2.23 o 
  -3   4   1     1781.50     1676.51     10.69 o 
  -2   4   1      652.01      638.21      4.89 o 
  -1   4   1       26.47       21.74      2.05 o 
   0   4   1     1428.09     1300.96      8.41 o 
   1   4   1     2418.41     2273.32     16.27 o 
   2   4   1       48.50       49.06      4.48 o 
   3   4   1      275.47      244.78      4.21 o 
   4   4   1      301.08      317.36      4.98 o 
   5   4   1      137.14      136.88      6.33 o 
   6   4   1       37.26       41.44      5.25 o 
   7   4   1        0.89        4.33      2.09 o 
   8   4   1      503.04      541.37     10.81 o 
   9   4   1      108.97      104.33     15.04 o 
  10   4   1        3.36        4.78      3.02 o 
  11   4   1        1.91        5.43      3.18 o 
  12   4   1       14.74       14.92      5.39 o 
 -12   5   1      129.79       86.22     18.42 o 
 -11   5   1       28.73       27.33      6.04 o 
 -10   5   1        7.79        9.69      3.34 o 
  -9   5   1        0.08        3.63      2.40 o 
  -8   5   1       18.79       20.06      3.37 o 
  -7   5   1      282.42      278.49     16.07 o 
  -6   5   1      859.66      867.80     11.40 o 
  -5   5   1      202.89      221.24      7.13 o 
  -4   5   1       28.19       39.59      4.04 o 
  -3   5   1      569.21      585.41      5.48 o 
  -2   5   1        9.99       10.95      1.30 o 
  -1   5   1      203.53      197.09      2.66 o 
   0   5   1     1830.05     1775.20     15.56 o 
   1   5   1        0.13        2.36      0.96 o 
   2   5   1      132.24      126.78      3.39 o 
   3   5   1     3043.68     3095.83     37.93 o 
   4   5   1      625.75      646.44     12.19 o 
   5   5   1      394.05      387.35      5.65 o 
   6   5   1        1.57        5.38      1.86 o 
   7   5   1      494.18      523.57      9.95 o 
   8   5   1       27.82       26.34      4.26 o 
   9   5   1        0.53        3.80      2.98 o 
  10   5   1        8.74        6.58      3.44 o 
  11   5   1        0.10        2.96      3.02 o 
  12   5   1       13.55       14.51      5.41 o 
 -12   6   1      220.00      221.38     14.35 o 
 -11   6   1        1.70        2.14      3.42 o 
 -10   6   1        2.26        3.95      3.51 o 
  -9   6   1      410.42      408.09     11.11 o 
  -8   6   1       42.42       42.71      5.37 o 
  -7   6   1      135.02      123.57     12.57 o 
  -6   6   1       69.34       65.21      4.47 o 
  -5   6   1      217.76      252.78      4.97 o 
  -4   6   1       67.76       83.81      3.61 o 
  -3   6   1      382.07      449.17      7.80 o 
  -2   6   1       25.58       26.48      2.35 o 
  -1   6   1       83.75      118.45      3.16 o 
   0   6   1       15.93       13.46      1.65 o 
   1   6   1        9.46        3.29      1.17 o 
   2   6   1       27.65       20.20      1.57 o 
   3   6   1      301.48      325.57      7.09 o 
   4   6   1        3.84        6.70      2.96 o 
   5   6   1      358.73      374.20      9.25 o 
   6   6   1       20.94       17.97      3.03 o 
   7   6   1      312.89      306.98     12.85 o 
   8   6   1       20.92       16.88      3.02 o 
   9   6   1       52.42       47.91      8.60 o 
  10   6   1       21.07       19.33      5.68 o 
  11   6   1       87.64       60.09     16.80 o 
  12   6   1        0.02        4.38      3.76 o 
 -12   7   1       16.14       16.15      6.83 o 
 -11   7   1       80.81       62.12     16.72 o 
 -10   7   1        2.31        6.57      3.38 o 
  -9   7   1      304.63      305.37     11.18 o 
  -8   7   1      177.37      171.01      7.37 o 
  -7   7   1       43.54       41.15      5.36 o 
  -6   7   1      227.47      203.95      5.06 o 
  -5   7   1      102.81      101.76      5.81 o 
  -4   7   1      779.37      774.29      8.89 o 
  -3   7   1      297.88      289.48      6.41 o 
  -2   7   1      174.67      176.93      3.15 o 
  -1   7   1       80.38       97.79      3.93 o 
   0   7   1     1314.80     1423.17     12.82 o 
   1   7   1      183.89      215.14      4.97 o 
   2   7   1     1469.01     1521.05     14.64 o 
   3   7   1     1391.75     1379.64     22.01 o 
   4   7   1       21.82       23.66      3.61 o 
   5   7   1       13.96       25.24      4.26 o 
   6   7   1      210.97      229.36      8.43 o 
   7   7   1        0.03        5.29      2.97 o 
   8   7   1        2.70        4.63      2.80 o 
   9   7   1       57.66       47.42      9.12 o 
  10   7   1        0.05        3.70      3.56 o 
  11   7   1      281.32      269.78     22.85 o 
 -11   8   1       12.16       15.26      5.83 o 
 -10   8   1      519.61      555.29     15.81 o 
  -9   8   1      140.41      146.85      9.96 o 
  -8   8   1        6.00        4.93      2.63 o 
  -7   8   1        1.14        3.96      3.52 o 
  -6   8   1       56.88       43.12      9.04 o 
  -5   8   1      543.24      546.27     10.59 o 
  -4   8   1        0.04        2.03      1.64 o 
  -3   8   1      150.95      154.63      6.57 o 
  -2   8   1     2970.69     3049.17     30.06 o 
  -1   8   1      129.45      144.92      4.73 o 
   0   8   1      566.46      637.78     10.56 o 
   1   8   1      156.51      161.94      6.02 o 
   2   8   1      499.56      499.91      6.94 o 
   3   8   1      311.17      340.30      9.10 o 
   4   8   1      754.63      758.76     13.74 o 
   5   8   1      120.99      146.26     19.14 o 
   6   8   1        6.88        4.77      3.29 o 
   7   8   1      210.03      233.34     25.56 o 
   8   8   1        9.43        6.48      3.05 o 
   9   8   1       26.37       21.99      5.85 o 
  10   8   1        3.47        5.29      2.60 o 
  11   8   1       30.24       13.21      7.59 o 
 -11   9   1        9.84        7.05      3.76 o 
 -10   9   1       14.62       16.81      8.26 o 
  -9   9   1       19.22       21.97      4.80 o 
  -8   9   1       18.50       18.49      4.26 o 
  -7   9   1        9.63       15.36      4.18 o 
  -6   9   1      161.29      161.72     20.98 o 
  -5   9   1      246.28      226.94     18.69 o 
  -4   9   1        5.86        8.77      1.83 o 
  -3   9   1     1791.33     1831.91     20.48 o 
  -2   9   1        5.13        6.83      1.30 o 
  -1   9   1       60.08       59.67      4.95 o 
   0   9   1      148.42      126.32      4.30 o 
   1   9   1        0.40        1.55      1.93 o 
   2   9   1      197.94      175.23      6.17 o 
   3   9   1       23.67       26.19      3.90 o 
   4   9   1      511.83      487.42     20.65 o 
   5   9   1      148.36      197.51     25.57 o 
   6   9   1        0.65        9.41      3.97 o 
   7   9   1       97.69       85.08     12.57 o 
   8   9   1        1.21        5.66      4.70 o 
   9   9   1       28.86       26.20      7.01 o 
  10   9   1       10.19        5.14      3.11 o 
  11   9   1       26.86       24.55     10.95 o 
 -11  10   1      118.99       74.80     19.51 o 
 -10  10   1      392.60      393.07     30.50 o 
  -9  10   1      267.58      281.07     16.39 o 
  -8  10   1      142.78      132.30     23.15 o 
  -7  10   1      314.11      343.64     28.05 o 
  -6  10   1      193.17      211.09     26.19 o 
  -5  10   1     2132.68     2090.30     26.58 o 
  -4  10   1       13.04        9.57      1.63 o 
  -3  10   1      239.54      224.74      7.25 o 
  -2  10   1       47.62       47.27      3.44 o 
  -1  10   1       26.32       22.75      3.20 o 
   0  10   1       59.14       52.88      5.58 o 
   1  10   1        2.60        3.65      1.60 o 
   2  10   1      161.53      154.28      8.53 o 
   3  10   1      101.68       91.28      9.85 o 
   4  10   1      138.47      109.79     16.94 o 
   5  10   1      194.86      235.37     26.17 o 
   6  10   1      254.71      277.17     34.06 o 
   7  10   1      709.88      779.44     22.92 o 
   8  10   1       71.04       78.60     13.04 o 
   9  10   1       90.08       85.30     16.78 o 
  10  10   1       97.71       79.13     17.99 o 
 -10  11   1       53.57       48.55     10.86 o 
  -9  11   1       30.39       25.71      7.34 o 
  -8  11   1        5.02        8.60      5.07 o 
  -7  11   1       71.66       77.74     10.81 o 
  -6  11   1      132.03      115.89     16.17 o 
  -5  11   1       25.67       31.35      6.28 o 
  -4  11   1      311.46      257.32     15.71 o 
  -3  11   1      266.23      221.62     10.69 o 
  -2  11   1      633.16      583.62     10.30 o 
  -1  11   1      236.57      232.38      7.46 o 
   0  11   1       37.06       44.49      7.08 o 
   1  11   1       21.49       19.88      3.51 o 
   2  11   1       56.73       62.52      4.29 o 
   3  11   1      471.08      503.80     16.53 o 
   4  11   1      946.51      958.89     16.98 o 
   5  11   1      322.30      339.34     35.32 o 
   6  11   1       32.20       26.67      5.28 o 
   7  11   1       51.99       55.97      8.88 o 
   8  11   1       34.40       25.58      8.15 o 
   9  11   1       39.25       40.02      9.29 o 
  10  11   1        0.09        6.06      4.02 o 
  -9  12   1        9.50       16.29      5.08 o 
  -8  12   1       81.57       78.07     17.67 o 
  -7  12   1       16.48       14.06      4.64 o 
  -6  12   1        4.11        2.40      5.41 o 
  -5  12   1       37.59       45.53      7.90 o 
  -4  12   1      108.44      102.20     13.44 o 
  -3  12   1      433.55      438.16     10.71 o 
  -2  12   1     2245.17     2121.89     34.55 o 
  -1  12   1     2308.64     2288.23     24.24 o 
   0  12   1       17.39       23.86      4.13 o 
   1  12   1        0.02        5.35      2.38 o 
   2  12   1      962.76      958.43     22.78 o 
   3  12   1      469.21      465.88     15.87 o 
   4  12   1     1233.93     1211.50     19.86 o 
   5  12   1        4.76        7.29      3.74 o 
   6  12   1      408.46      433.95     33.84 o 
   7  12   1      287.56      287.02     37.24 o 
   8  12   1       27.95       25.36      7.99 o 
   9  12   1      163.82      156.17     15.77 o 
  -9  13   1      153.17      109.94     37.50 o 
  -8  13   1        4.74        8.27      4.31 o 
  -7  13   1        4.63       15.77      6.41 o 
  -6  13   1        5.17       11.51      4.99 o 
  -5  13   1       43.15       33.98      7.51 o 
  -4  13   1      390.07      362.92     15.09 o 
  -3  13   1        2.75        9.41      5.44 o 
  -2  13   1      111.26      100.49     10.49 o 
  -1  13   1       11.64        8.01      2.02 o 
   0  13   1      205.57      203.94      8.20 o 
   1  13   1      414.15      402.79      9.68 o 
   2  13   1       47.34       47.01      9.28 o 
   3  13   1      238.94      246.31     14.05 o 
   4  13   1       13.06       14.32      4.32 o 
   5  13   1        3.58        5.81      4.46 o 
   6  13   1      115.30       95.68     21.41 o 
   7  13   1      157.49      129.06     25.28 o 
   8  13   1       20.94       21.28      5.59 o 
  -8  14   1       59.28       65.62     17.40 o 
  -7  14   1        5.87        9.03      4.85 o 
  -6  14   1       27.37       26.88      6.99 o 
  -5  14   1      183.77      157.40     23.39 o 
  -4  14   1        1.90        4.59      3.79 o 
  -3  14   1        0.21        0.20      4.98 o 
  -2  14   1        9.66        7.16      4.42 o 
  -1  14   1       20.15       16.94      4.32 o 
   0  14   1      351.80      328.25      9.18 o 
   1  14   1      176.72      160.14      9.58 o 
   2  14   1       53.30       53.10     11.15 o 
   3  14   1        0.05        5.04      3.69 o 
   4  14   1        1.42        5.16      5.22 o 
   5  14   1       17.29       11.62      4.77 o 
   6  14   1       75.79       78.93     17.41 o 
   7  14   1       93.57       72.73     17.55 o 
   8  14   1        0.67        8.03      5.84 o 
  -7  15   1        2.10        5.70      3.51 o 
  -6  15   1        0.02        9.73      4.64 o 
  -5  15   1       34.26       23.84      6.81 o 
  -4  15   1        2.41        2.57      3.72 o 
  -3  15   1       64.30      117.10     33.12 o 
  -2  15   1        0.34        4.87      3.59 o 
  -1  15   1        0.14        5.08      4.33 o 
   0  15   1       31.25       27.39      8.94 o 
   1  15   1        5.24       10.47      4.03 o 
   2  15   1       28.43       35.22     10.54 o 
   3  15   1       53.09       49.20     13.73 o 
   4  15   1       34.50       38.95      9.18 o 
   5  15   1       32.22       22.41      6.70 o 
   6  15   1        0.05        5.54      4.62 o 
   7  15   1        6.36       13.98      6.22 o 
  -6  16   1       20.24       13.58      7.53 o 
  -5  16   1        0.07        7.57      4.83 o 
  -4  16   1       18.90       16.22      5.89 o 
  -3  16   1       32.56       33.20      8.97 o 
  -2  16   1       16.12       13.07      7.32 o 
  -1  16   1       22.14       25.63      9.86 o 
   0  16   1        0.41       -5.04      6.73 o 
   1  16   1        0.16        2.23      8.57 o 
   2  16   1        0.70        8.37      5.08 o 
   3  16   1        2.03        4.10      6.60 o 
   4  16   1       87.00       71.65     25.45 o 
   5  16   1       68.10       55.21     19.81 o 
  -4  17   1       52.05       50.64     17.28 o 
  -3  17   1       50.21       52.90     15.99 o 
  -2  17   1       21.25       21.96     11.67 o 
  -1  17   1       11.81        4.10      8.25 o 
   0  17   1       38.05       40.53     12.36 o 
   1  17   1        8.34       11.05      8.41 o 
   2  17   1        0.47        3.82      4.29 o 
   3  17   1       37.10       27.66     12.13 o 
   4  17   1        0.58        3.86      3.45 o 
  -1  18   1      111.33      108.53     45.38 o 
   0  18   1      150.03      197.18     22.58 o 
 -13   0   2       23.66       20.44      8.34 o 
 -12   0   2       27.10       17.32      6.30 o 
 -11   0   2       47.77       48.17     13.40 o 
 -10   0   2        3.23        7.74      3.71 o 
  -9   0   2        0.05        4.38      3.56 o 
  -8   0   2       10.55        9.69      3.44 o 
  -7   0   2      462.65      473.69     13.99 o 
  -6   0   2      527.93      569.06     14.50 o 
  -5   0   2      196.52      240.95      7.16 o 
  -4   0   2       99.79      109.86      5.64 o 
  -3   0   2      216.86      262.22      7.58 o 
  -2   0   2    10670.24    11800.02     74.49 o 
  -1   0   2      315.22      231.97     12.29 o 
   0   0   2       78.96       73.49      2.33 o 
   1   0   2    18029.13    19839.83    122.73 o 
   3   0   2     8294.46     8614.55    151.41 o 
   4   0   2     1870.59     1839.46     27.21 o 
   5   0   2     2229.75     2337.95     49.84 o 
   6   0   2     1068.27     1169.04     24.28 o 
   7   0   2        7.74       10.29      2.29 o 
   8   0   2       38.66       49.56      9.26 o 
   9   0   2      703.18      812.24     16.89 o 
  10   0   2      667.40      633.35     15.62 o 
  11   0   2       21.04       25.59     14.15 o 
  12   0   2      113.09       83.71     30.54 o 
 -13   1   2        0.25        6.61      2.68 o 
 -12   1   2       16.10        9.55      3.56 o 
 -11   1   2      251.37      300.27     17.16 o 
 -10   1   2       10.82       17.94      3.62 o 
  -9   1   2        0.00        0.35      2.52 o 
  -8   1   2        1.11        6.93      2.72 o 
  -7   1   2        1.71        4.88      2.84 o 
  -6   1   2      320.07      338.24     10.60 o 
  -5   1   2       42.63       46.61      5.39 o 
  -4   1   2     1059.41      977.97      8.95 o 
  -3   1   2     1704.45     1769.86     22.19 o 
  -2   1   2    12920.24    13908.71    122.02 o 
  -1   1   2     1788.18     1670.22     17.34 o 
   0   1   2     2952.80     2806.89     30.63 o 
   1   1   2    12666.20    14038.75    120.81 o 
   2   1   2     2555.11     2615.99     15.77 o 
   3   1   2     2743.37     2603.09     43.64 o 
   4   1   2       78.00       67.23      3.82 o 
   5   1   2     1027.25     1080.60     20.17 o 
   6   1   2        4.47        5.86      1.45 o 
   7   1   2      509.53      495.53     15.63 o 
   8   1   2      638.99      686.89     12.05 o 
   9   1   2        7.05        7.42      2.37 o 
  10   1   2      975.39     1039.66     17.56 o 
  11   1   2        1.59        0.55      4.58 o 
  12   1   2        6.45        3.39      4.69 o 
 -13   2   2       50.17       40.99     10.01 o 
 -12   2   2      229.39      261.72     18.53 o 
 -11   2   2      100.33      119.25     14.27 o 
 -10   2   2       67.01       70.08      7.92 o 
  -9   2   2       12.09       13.60      2.74 o 
  -8   2   2       24.01       21.54      3.33 o 
  -7   2   2     3911.49     4213.57     55.72 o 
  -6   2   2      674.83      713.58      9.66 o 
  -5   2   2       64.78       70.30      3.88 o 
  -4   2   2       33.25       32.20      3.37 o 
  -3   2   2    15446.65    16770.25     78.44 o 
  -2   2   2     1530.65     1378.44     32.31 o 
  -1   2   2      492.16      461.50      7.67 o 
   0   2   2     1590.39     1435.85     10.92 o 
   1   2   2     7360.78     7536.05    142.36 o 
   2   2   2      240.70      269.28      3.22 o 
   3   2   2     2345.53     2383.93     18.32 o 
   4   2   2       52.78       40.52      3.16 o 
   5   2   2       18.55       19.41      2.05 o 
   6   2   2      157.48      136.46      9.48 o 
   7   2   2        0.00        2.52      1.61 o 
   8   2   2       44.46       45.67      5.95 o 
   9   2   2      287.88      297.68     10.49 o 
  10   2   2       11.54        8.60      2.58 o 
  11   2   2      269.29      291.91     20.83 o 
  12   2   2        5.11       13.29      4.51 o 
 -13   3   2        1.46        4.28      2.98 o 
 -12   3   2      562.80      637.85     14.00 o 
 -11   3   2        9.88        6.28      3.09 o 
 -10   3   2       28.59       34.47      5.35 o 
  -9   3   2       61.62       67.18      6.76 o 
  -8   3   2        2.78        7.72      2.15 o 
  -7   3   2      374.41      357.42     11.12 o 
  -6   3   2      979.69      898.73     14.24 o 
  -5   3   2       85.70       80.46      5.05 o 
  -4   3   2       61.47       49.89      2.53 o 
  -3   3   2      584.55      569.72      5.34 o 
  -2   3   2     2034.06     2000.95     22.62 o 
  -1   3   2     5769.84     5683.30     71.98 o 
   0   3   2       11.45       14.81      1.89 o 
   1   3   2      553.60      510.89      3.94 o 
   2   3   2      204.88      204.47      3.10 o 
   3   3   2      117.50      111.60      2.79 o 
   4   3   2      201.88      237.07      3.78 o 
   5   3   2      734.06      769.99      8.28 o 
   6   3   2       82.01       85.46      4.75 o 
   7   3   2        0.59        3.50      1.39 o 
   8   3   2       15.99       21.28      3.78 o 
   9   3   2        6.03       12.89      3.59 o 
  10   3   2        0.09        3.45      1.96 o 
  11   3   2        9.00       12.56      4.67 o 
  12   3   2       12.11        6.71      5.20 o 
 -13   4   2       34.40       24.03      5.79 o 
 -12   4   2       75.07       64.87     11.25 o 
 -11   4   2      361.29      355.81     14.78 o 
 -10   4   2        0.36        5.87      2.33 o 
  -9   4   2       12.56       14.32      2.61 o 
  -8   4   2       61.16       74.34      8.28 o 
  -7   4   2        8.81       12.03      2.27 o 
  -6   4   2      353.91      363.57      9.54 o 
  -5   4   2      996.07     1053.07     10.74 o 
  -4   4   2     1573.39     1602.85     18.86 o 
  -3   4   2     1427.08     1485.61     16.16 o 
  -2   4   2      734.88      693.04     18.39 o 
  -1   4   2      331.90      383.11      4.81 o 
   0   4   2       78.65       73.54      2.12 o 
   1   4   2       26.94       36.39      2.50 o 
   2   4   2      436.24      423.38      7.68 o 
   3   4   2      222.24      212.94      2.91 o 
   4   4   2       48.18       41.99      2.60 o 
   5   4   2     1245.16     1275.83     12.74 o 
   6   4   2       21.55       21.85      3.06 o 
   7   4   2      194.69      178.75     11.56 o 
   8   4   2       78.46      101.16     12.63 o 
   9   4   2       35.43       35.83      6.04 o 
  10   4   2      139.07      122.64     10.89 o 
  11   4   2       25.89       18.39     11.21 o 
  12   4   2       11.06       10.53      4.40 o 
 -12   5   2        5.98       12.11      4.44 o 
 -11   5   2        2.48        5.73      3.23 o 
 -10   5   2        4.16        7.27      2.86 o 
  -9   5   2        0.66        4.31      2.45 o 
  -8   5   2       89.76       88.65     10.00 o 
  -7   5   2       16.02       12.96      2.74 o 
  -6   5   2      173.97      155.38      6.27 o 
  -5   5   2      364.91      378.45      8.09 o 
  -4   5   2       32.04       26.55      3.05 o 
  -3   5   2     3324.22     3384.55     36.47 o 
  -2   5   2      572.55      554.16      6.36 o 
  -1   5   2     5349.80     5701.23    133.54 o 
   0   5   2      481.63      539.04      5.50 o 
   1   5   2     1987.50     1932.51     15.73 o 
   2   5   2     1224.14     1241.91     11.50 o 
   3   5   2      442.61      465.66     14.53 o 
   4   5   2      811.95      858.91      9.91 o 
   5   5   2      185.62      194.29      6.32 o 
   6   5   2       36.72       39.27      5.38 o 
   7   5   2      254.07      246.88     13.22 o 
   8   5   2        2.29        6.11      2.06 o 
   9   5   2      150.59      159.74     17.26 o 
  10   5   2        2.34        5.94      3.50 o 
  11   5   2       21.02       15.69      6.95 o 
 -12   6   2       29.13       28.21      9.73 o 
 -11   6   2        8.53       10.64      3.93 o 
 -10   6   2      231.85      219.60      9.92 o 
  -9   6   2        5.71        5.35      2.14 o 
  -8   6   2      181.48      201.65     12.19 o 
  -7   6   2        7.34        8.61      1.83 o 
  -6   6   2      626.36      630.58     18.26 o 
  -5   6   2      544.73      515.42      8.84 o 
  -4   6   2      634.90      602.29     11.58 o 
  -3   6   2      158.84      175.82      6.10 o 
  -2   6   2      102.65      102.44      4.24 o 
  -1   6   2        1.00        3.82      1.09 o 
   0   6   2      498.62      447.23      5.47 o 
   1   6   2     3109.73     3196.26     29.25 o 
   2   6   2     1930.22     2079.63     27.52 o 
   3   6   2        0.13        0.99      2.01 o 
   4   6   2      685.49      733.95     12.68 o 
   5   6   2      527.76      557.84     12.20 o 
   6   6   2       12.76       12.11      2.52 o 
   7   6   2       61.70       60.86      8.64 o 
   8   6   2        0.21        0.59      3.54 o 
   9   6   2        0.82        6.70      2.73 o 
  10   6   2       14.09       10.22      4.53 o 
  11   6   2       39.94       19.28      7.55 o 
 -12   7   2       31.85       22.72      7.99 o 
 -11   7   2       21.40       14.23      5.92 o 
 -10   7   2      151.55      182.01     12.55 o 
  -9   7   2     1173.01     1199.14     22.91 o 
  -8   7   2      113.88      111.05     11.04 o 
  -7   7   2      426.72      397.66      8.77 o 
  -6   7   2        0.28        3.02      1.11 o 
  -5   7   2       28.13       20.39      2.26 o 
  -4   7   2        6.23        7.00      1.88 o 
  -3   7   2      498.67      513.99     10.13 o 
  -2   7   2      201.53      225.48      5.59 o 
  -1   7   2      723.36      758.17      9.24 o 
   0   7   2     1486.68     1618.50     17.33 o 
   1   7   2       15.00       14.35      2.03 o 
   2   7   2       56.11       65.24      4.61 o 
   3   7   2       26.95       27.71      4.43 o 
   4   7   2        0.54        7.00      2.92 o 
   5   7   2      310.72      341.25     13.57 o 
   6   7   2       39.64       50.09      6.72 o 
   7   7   2      103.31       92.32     13.43 o 
   8   7   2      121.01      126.42      8.01 o 
   9   7   2        0.10        3.36      2.86 o 
  10   7   2       66.59       59.59     15.56 o 
  11   7   2      343.27      369.76     16.50 o 
 -12   8   2       14.38       16.35      4.53 o 
 -11   8   2       99.62       73.64     17.38 o 
 -10   8   2       90.62       83.51     18.04 o 
  -9   8   2      230.94      227.06     10.96 o 
  -8   8   2      451.59      451.41     10.96 o 
  -7   8   2      602.91      586.37      9.03 o 
  -6   8   2      135.83      134.16      4.31 o 
  -5   8   2       39.51       31.29      4.52 o 
  -4   8   2     1103.49     1072.33     15.77 o 
  -3   8   2      120.77      107.84      7.04 o 
  -2   8   2       23.97       30.79      4.58 o 
  -1   8   2        7.08       16.26      2.48 o 
   0   8   2       13.68        9.17      2.46 o 
   1   8   2       98.20       93.60      6.86 o 
   2   8   2       22.30       20.27      2.71 o 
   3   8   2       54.57       65.93      8.65 o 
   4   8   2        8.84       15.30      3.36 o 
   5   8   2        0.74        2.73      3.32 o 
   6   8   2      124.23      105.70     13.19 o 
   7   8   2      236.41      241.47     27.93 o 
   8   8   2       82.01       78.99     13.17 o 
   9   8   2        1.49        2.03      2.88 o 
  10   8   2       35.42       28.52      8.91 o 
  11   8   2      149.41      153.97     53.15 o 
 -11   9   2      224.13      240.10     29.53 o 
 -10   9   2      314.64      339.70     17.25 o 
  -9   9   2       22.96       23.84      5.50 o 
  -8   9   2      123.67      134.02     16.07 o 
  -7   9   2       30.60       40.10      6.20 o 
  -6   9   2       76.13       77.53      8.81 o 
  -5   9   2      293.04      271.75     24.22 o 
  -4   9   2      301.01      323.97      7.14 o 
  -3   9   2       67.14       60.59      4.69 o 
  -2   9   2        4.60        4.10      1.85 o 
  -1   9   2       46.57       41.36      3.84 o 
   0   9   2       26.62       22.57      2.70 o 
   1   9   2      145.43      163.28      7.42 o 
   2   9   2      133.87      131.81      8.51 o 
   3   9   2      182.78      220.75     22.47 o 
   4   9   2        0.12        5.72      3.18 o 
   5   9   2        0.97        8.54      2.54 o 
   6   9   2       72.04       74.59     10.53 o 
   7   9   2        5.50        7.82      3.23 o 
   8   9   2        0.26        6.85      3.86 o 
   9   9   2        6.63       10.55      4.31 o 
  10   9   2        0.17       -1.01      4.97 o 
 -11  10   2       32.84       21.36      7.54 o 
 -10  10   2       20.63       14.30      5.53 o 
  -9  10   2        7.43        8.77      4.40 o 
  -8  10   2       14.75       11.23      4.33 o 
  -7  10   2      237.67      261.57     34.14 o 
  -6  10   2      265.30      289.71     32.73 o 
  -5  10   2      445.93      478.18     13.87 o 
  -4  10   2     1043.67      996.80     23.96 o 
  -3  10   2      344.30      320.20     11.01 o 
  -2  10   2     1302.66     1263.97     20.78 o 
  -1  10   2      371.88      359.09      7.96 o 
   0  10   2      293.83      297.13      8.07 o 
   1  10   2       95.14      102.15     12.55 o 
   2  10   2      152.61      143.82      7.59 o 
   3  10   2        1.47        6.00      3.83 o 
   4  10   2       80.61       86.55     10.76 o 
   5  10   2      420.89      432.26     14.77 o 
   6  10   2      685.73      736.45     14.93 o 
   7  10   2      450.69      466.81     19.87 o 
   8  10   2       68.73       66.50     11.61 o 
   9  10   2       14.60       12.68      4.23 o 
  10  10   2       50.10       51.42     16.02 o 
 -10  11   2        0.65        6.81      3.89 o 
  -9  11   2       89.30       73.57     17.65 o 
  -8  11   2       55.96       48.92     12.70 o 
  -7  11   2        0.21       -0.92      5.20 o 
  -6  11   2      129.13      143.18     17.24 o 
  -5  11   2       62.03       68.82      9.76 o 
  -4  11   2      636.55      598.82     11.83 o 
  -3  11   2     1001.39      960.67     24.15 o 
  -2  11   2     1237.23     1191.96     15.46 o 
  -1  11   2        0.39       -0.09      1.60 o 
   0  11   2      945.10      971.18     13.57 o 
   1  11   2        2.45        4.72      2.41 o 
   2  11   2       13.71       12.66      2.51 o 
   3  11   2        0.51        1.83      3.76 o 
   4  11   2      171.91      209.44     23.58 o 
   5  11   2        3.05        8.48      4.43 o 
   6  11   2      299.38      286.20     22.18 o 
   7  11   2      339.81      374.84     15.73 o 
   8  11   2      210.38      219.27     18.09 o 
   9  11   2        5.31        5.24      3.58 o 
 -10  12   2        4.98        6.72      5.84 o 
  -9  12   2       61.91       51.16     15.89 o 
  -8  12   2       10.81       16.10      5.65 o 
  -7  12   2       17.00       14.69      4.48 o 
  -6  12   2      118.91      127.26     20.73 o 
  -5  12   2      223.81      240.65     30.64 o 
  -4  12   2      336.28      312.73     13.99 o 
  -3  12   2       81.78       79.09      8.67 o 
  -2  12   2       76.52      117.92      8.55 o 
  -1  12   2      810.83      839.49     11.05 o 
   0  12   2      310.73      343.47      8.22 o 
   1  12   2      122.13      131.35      5.99 o 
   2  12   2      613.93      638.70     15.30 o 
   3  12   2       20.24       22.11      5.39 o 
   4  12   2        0.63        2.82      4.37 o 
   5  12   2      466.52      520.39     16.89 o 
   6  12   2      225.64      244.33     31.19 o 
   7  12   2       16.35       19.38      4.09 o 
   8  12   2      367.27      360.43     13.68 o 
   9  12   2       53.99       55.39     16.22 o 
  -9  13   2       13.46       21.97      7.68 o 
  -8  13   2        3.18        4.93      4.99 o 
  -7  13   2        0.22        0.77      4.62 o 
  -6  13   2       32.60       37.56      6.95 o 
  -5  13   2       79.91       84.77     14.32 o 
  -4  13   2      114.10      105.44     15.49 o 
  -3  13   2      143.23      126.47      7.83 o 
  -2  13   2      272.59      242.49      8.63 o 
  -1  13   2      390.77      422.75      9.81 o 
   0  13   2       10.53       15.86      3.08 o 
   1  13   2       69.26       86.13      6.57 o 
   2  13   2      411.61      429.36     11.30 o 
   3  13   2        1.11        4.11      3.63 o 
   4  13   2       40.07       39.03      7.74 o 
   5  13   2       24.00       19.22      6.66 o 
   6  13   2      294.48      326.87     15.64 o 
   7  13   2        6.77        6.37      6.49 o 
   8  13   2        1.15        8.03      4.28 o 
  -8  14   2       20.76       18.76      5.50 o 
  -7  14   2        6.10        8.13      4.64 o 
  -6  14   2        0.22        4.27      4.36 o 
  -5  14   2        5.74        5.26      3.53 o 
  -4  14   2       49.83       57.00     10.31 o 
  -3  14   2       36.51       48.67     10.96 o 
  -2  14   2      256.14      234.78      7.82 o 
  -1  14   2       17.87       20.32      3.90 o 
   0  14   2        2.67        3.82      2.65 o 
   1  14   2      379.77      372.24     11.54 o 
   2  14   2       87.33       75.30     12.84 o 
   3  14   2       74.99       58.07     10.84 o 
   4  14   2       22.90       29.68      6.92 o 
   5  14   2       40.45       34.32     10.41 o 
   6  14   2        7.17        8.85      3.74 o 
   7  14   2        2.56        2.97      3.02 o 
  -7  15   2       73.89       75.63     18.79 o 
  -6  15   2       13.95       18.67      5.96 o 
  -5  15   2       33.33       23.37      7.81 o 
  -4  15   2       28.60       30.55      9.41 o 
  -3  15   2        0.16        4.39      3.69 o 
  -2  15   2       45.25       42.24      7.44 o 
  -1  15   2      164.95      158.70     14.68 o 
   0  15   2        5.36        7.28      3.02 o 
   1  15   2      146.18      138.41     33.19 o 
   2  15   2        2.05        3.81      5.35 o 
   3  15   2       49.42       32.87     10.09 o 
   4  15   2       12.43       12.36      4.39 o 
   5  15   2        8.29       14.76      5.30 o 
   6  15   2       47.12       32.89      8.78 o 
  -6  16   2        2.12        8.16      5.28 o 
  -5  16   2       16.97       18.19      6.23 o 
  -4  16   2        3.88        9.25      5.47 o 
  -3  16   2       77.00       61.75     20.13 o 
  -2  16   2        7.49        8.30      4.09 o 
  -1  16   2        6.88       10.47      7.08 o 
   0  16   2      163.58      179.02     13.48 o 
   1  16   2       19.50       15.75      4.55 o 
   2  16   2       34.81       37.57     13.78 o 
   3  16   2        8.75       10.53      5.63 o 
   4  16   2       73.85       49.71     20.17 o 
   5  16   2        0.07        6.54      4.07 o 
  -4  17   2       15.19       14.78      6.97 o 
  -3  17   2       73.56       76.12     32.66 o 
  -2  17   2       23.64       35.55     16.40 o 
  -1  17   2      100.08      133.52     24.98 o 
   0  17   2        0.04        2.28      5.32 o 
   1  17   2      266.41      351.61     22.27 o 
   2  17   2        3.24        4.65      3.45 o 
   3  17   2      230.68      317.34     41.51 o 
 -13   1   3        4.11        6.76      2.62 o 
 -12   1   3        0.17        6.00      2.99 o 
 -11   1   3       70.63       75.44     11.48 o 
 -10   1   3        0.09        5.35      2.83 o 
  -9   1   3       15.75       14.27      3.60 o 
  -8   1   3        8.74        9.80      2.63 o 
  -7   1   3       13.46       16.20      2.66 o 
  -6   1   3      654.29      726.77     13.27 o 
  -5   1   3      805.19      744.25     12.26 o 
  -4   1   3     2930.56     3002.19     34.30 o 
  -3   1   3       19.63       22.10      3.37 o 
  -2   1   3     8811.94     8792.45     95.24 o 
  -1   1   3     1944.01     1827.59     20.49 o 
   0   1   3     1031.01      994.39      5.55 o 
   1   1   3       43.35       42.88      1.54 o 
   2   1   3     3223.98     3055.25     27.11 o 
   3   1   3      859.89      924.33      9.54 o 
   4   1   3     3708.30     3704.72     49.73 o 
   5   1   3      557.59      588.84      6.43 o 
   6   1   3      333.84      313.83      9.01 o 
   7   1   3       53.97       45.59      4.34 o 
   8   1   3      200.34      189.07      8.73 o 
   9   1   3      101.53      109.57      9.17 o 
  10   1   3        1.25        5.03      3.93 o 
  11   1   3       16.72       16.73      6.25 o 
  12   1   3       38.55       17.26      6.74 o 
 -13   2   3      165.97      173.13     16.95 o 
 -12   2   3     1243.19     1353.57     17.92 o 
 -11   2   3      119.11      111.50     13.04 o 
 -10   2   3        0.01        1.41      3.00 o 
  -9   2   3      148.84      168.05     15.66 o 
  -8   2   3        1.94        3.82      2.36 o 
  -7   2   3      232.95      266.34      9.84 o 
  -6   2   3      277.46      265.31      7.85 o 
  -5   2   3        1.83        2.16      1.86 o 
  -4   2   3      999.09     1065.71     10.67 o 
  -3   2   3     3416.67     3288.39     32.00 o 
  -2   2   3     1721.42     1744.77     11.99 o 
  -1   2   3      331.60      337.17      5.83 o 
   0   2   3      949.82      889.56      7.51 o 
   1   2   3      283.52      358.64      4.04 o 
   2   2   3      124.40      139.21      2.00 o 
   3   2   3       34.80       29.45      2.63 o 
   4   2   3        1.21        3.33      0.82 o 
   5   2   3      988.22     1048.16      9.66 o 
   6   2   3       34.50       33.57      3.89 o 
   7   2   3       85.41       79.99      7.69 o 
   8   2   3      295.71      318.31     10.52 o 
   9   2   3        4.93        5.47      2.07 o 
  10   2   3        8.99       15.11      4.37 o 
  11   2   3       53.85       37.77     14.32 o 
  12   2   3        4.28        2.78      4.89 o 
 -13   3   3       24.89       23.13      6.83 o 
 -12   3   3       82.14       69.79     12.66 o 
 -11   3   3       76.13       67.63     10.66 o 
 -10   3   3      300.85      337.73     26.22 o 
  -9   3   3        9.78        8.83      2.64 o 
  -8   3   3        0.00        2.46      2.30 o 
  -7   3   3       52.47       64.46      7.19 o 
  -6   3   3      119.83      109.32      8.42 o 
  -5   3   3      512.25      538.77      8.64 o 
  -4   3   3      101.20      112.16      6.33 o 
  -3   3   3     5251.77     5349.34     57.97 o 
  -2   3   3      335.70      287.37      5.06 o 
  -1   3   3      320.55      314.19      4.63 o 
   0   3   3      227.15      186.23      2.99 o 
   1   3   3       17.24       29.18      3.20 o 
   2   3   3        4.14        4.88      0.74 o 
   3   3   3       93.45       86.97      3.96 o 
   4   3   3        3.89        7.67      1.12 o 
   5   3   3      372.61      409.99      9.56 o 
   6   3   3      870.55      908.46     23.34 o 
   7   3   3       18.99       17.56      3.21 o 
   8   3   3        0.18        3.12      2.43 o 
   9   3   3        0.05        3.84      2.06 o 
  10   3   3        1.35        7.39      3.92 o 
  11   3   3        4.21        6.86      4.72 o 
 -13   4   3        6.66        8.37      3.99 o 
 -12   4   3        7.24        9.91      3.98 o 
 -11   4   3     1060.14     1115.69     20.32 o 
 -10   4   3        0.59        6.29      2.22 o 
  -9   4   3      197.77      217.77     17.50 o 
  -8   4   3       36.36       42.66      5.47 o 
  -7   4   3       76.03       93.26     10.04 o 
  -6   4   3      146.35      151.51     11.27 o 
  -5   4   3       23.21       31.34      3.77 o 
  -4   4   3     3857.66     4186.45     34.77 o 
  -3   4   3     1279.31     1409.90     13.53 o 
  -2   4   3      985.06      976.08      8.63 o 
  -1   4   3     2288.48     2162.97     19.51 o 
   0   4   3      522.27      544.38      5.21 o 
   1   4   3      293.62      266.59      3.96 o 
   2   4   3       42.65       37.79      2.62 o 
   3   4   3      361.68      319.12      5.44 o 
   4   4   3       60.29       56.41      3.33 o 
   5   4   3       48.57       45.37      3.61 o 
   6   4   3       19.69       23.63      3.04 o 
   7   4   3        2.69        5.31      1.75 o 
   8   4   3        7.90       11.09      2.41 o 
   9   4   3       37.48       31.81      5.50 o 
  10   4   3      149.05      142.91     28.88 o 
  11   4   3        0.73        8.54      5.94 o 
 -12   5   3        2.43        6.87      4.35 o 
 -11   5   3      271.17      270.78     16.60 o 
 -10   5   3       66.95       65.16      8.41 o 
  -9   5   3       22.96       21.33      3.29 o 
  -8   5   3       77.62       87.28      9.80 o 
  -7   5   3       77.02       74.66      8.56 o 
  -6   5   3       32.17       33.80      4.02 o 
  -5   5   3        9.18       10.11      2.22 o 
  -4   5   3      275.83      303.08      5.68 o 
  -3   5   3      707.37      741.97     18.64 o 
  -2   5   3      796.16      834.64     10.42 o 
  -1   5   3        9.33        5.76      1.19 o 
   0   5   3      363.49      354.50      4.36 o 
   1   5   3      364.61      385.37      5.04 o 
   2   5   3     1591.76     1537.87     23.10 o 
   3   5   3        1.39        3.42      1.08 o 
   4   5   3      318.40      331.73      6.72 o 
   5   5   3      269.49      266.02      6.81 o 
   6   5   3        5.28        4.27      1.10 o 
   7   5   3       22.90       23.62      4.31 o 
   8   5   3       87.14       93.39      5.26 o 
   9   5   3      302.57      292.65     13.99 o 
  10   5   3      110.01      112.96     21.24 o 
  11   5   3       13.88       13.24      5.01 o 
 -12   6   3       44.51       32.66      8.61 o 
 -11   6   3       40.04       29.60      6.55 o 
 -10   6   3       44.43       45.15      6.98 o 
  -9   6   3       43.14       42.62      6.53 o 
  -8   6   3      142.15      134.16     15.50 o 
  -7   6   3      422.54      407.08     13.91 o 
  -6   6   3       58.69       55.46      6.44 o 
  -5   6   3      199.86      216.83      7.40 o 
  -4   6   3      177.92      188.63      5.56 o 
  -3   6   3        5.14       21.97      4.43 o 
  -2   6   3      779.72      873.92     15.92 o 
  -1   6   3       25.23       19.60      2.46 o 
   0   6   3      607.15      604.08      6.46 o 
   1   6   3      226.37      258.64      4.36 o 
   2   6   3      523.48      563.92      9.73 o 
   3   6   3       12.46       12.33      1.35 o 
   4   6   3       37.64       40.36      5.71 o 
   5   6   3      280.06      294.10      7.96 o 
   6   6   3        4.16        8.72      2.25 o 
   7   6   3       81.48       90.12      5.77 o 
   8   6   3        0.26        3.50      2.87 o 
   9   6   3      132.69      123.48     10.26 o 
  10   6   3       60.11       51.64     17.73 o 
  11   6   3       15.48       16.68      6.92 o 
 -12   7   3       38.96       27.54      7.23 o 
 -11   7   3        3.08        4.50      4.62 o 
 -10   7   3       69.73       61.24     11.74 o 
  -9   7   3      683.17      651.53     23.63 o 
  -8   7   3       30.12       25.11      3.85 o 
  -7   7   3     1084.59     1031.68     26.01 o 
  -6   7   3        6.87        7.23      1.62 o 
  -5   7   3        1.15        4.75      1.54 o 
  -4   7   3       32.39       30.45      4.37 o 
  -3   7   3       34.81       30.26      4.27 o 
  -2   7   3      389.17      427.64      7.66 o 
  -1   7   3      499.92      485.32      6.87 o 
   0   7   3      612.48      648.30      9.12 o 
   1   7   3      241.70      225.90      5.54 o 
   2   7   3      304.78      310.95      7.27 o 
   3   7   3       11.54       15.53      3.60 o 
   4   7   3        0.25        2.93      1.99 o 
   5   7   3      143.83      158.41     18.14 o 
   6   7   3      319.64      337.26     11.22 o 
   7   7   3      109.60      123.35     10.68 o 
   8   7   3       49.57       47.53      8.78 o 
   9   7   3        0.44        0.09      4.19 o 
  10   7   3        2.61        8.11      5.52 o 
  11   7   3       47.75       11.33      8.02 o 
 -12   8   3        6.92        5.71      5.53 o 
 -11   8   3        0.15        0.12      4.64 o 
 -10   8   3        0.88       10.31      6.22 o 
  -9   8   3        9.30        5.56      4.24 o 
  -8   8   3      282.88      268.24      8.43 o 
  -7   8   3      595.78      608.74     12.27 o 
  -6   8   3      113.96      121.12     14.00 o 
  -5   8   3      367.58      352.79     13.70 o 
  -4   8   3       60.79       70.98      7.92 o 
  -3   8   3       67.14       78.14     10.48 o 
  -2   8   3      159.56      155.83      7.64 o 
  -1   8   3      178.33      169.40      5.86 o 
   0   8   3     1789.88     1850.15     19.54 o 
   1   8   3      463.01      477.05     16.52 o 
   2   8   3        9.37       11.96      2.47 o 
   3   8   3      273.08      283.07     11.84 o 
   4   8   3      427.92      444.02     12.19 o 
   5   8   3       31.29       45.54      7.44 o 
   6   8   3       80.04       92.64     12.39 o 
   7   8   3      278.64      279.67     17.79 o 
   8   8   3       25.23       25.17      6.57 o 
   9   8   3       25.69       33.10      9.19 o 
  10   8   3        2.12       10.16      6.29 o 
 -11   9   3        8.84       12.98      5.50 o 
 -10   9   3       58.95       46.70      9.52 o 
  -9   9   3      155.31      139.27     14.85 o 
  -8   9   3      149.79      144.42     20.82 o 
  -7   9   3      195.35      187.93     20.23 o 
  -6   9   3        1.41        3.20      4.07 o 
  -5   9   3      337.83      337.55     13.48 o 
  -4   9   3     1591.25     1398.58     80.95 o 
  -3   9   3       19.71       15.42      2.88 o 
  -2   9   3       48.87       47.69      6.24 o 
  -1   9   3      400.35      378.47      7.65 o 
   0   9   3       83.32       82.86      6.96 o 
   1   9   3      129.89      123.52      7.18 o 
   2   9   3        2.34        1.07      1.16 o 
   3   9   3       11.63       16.32      3.58 o 
   4   9   3       35.27       24.00      6.88 o 
   5   9   3      788.32      846.97     17.77 o 
   6   9   3       83.00       69.16     11.54 o 
   7   9   3      340.91      343.90     12.62 o 
   8   9   3       60.98       49.30     10.95 o 
   9   9   3        4.72        4.24      5.04 o 
  10   9   3        7.41       11.88      9.44 o 
 -11  10   3       22.06       17.52      5.55 o 
 -10  10   3        0.06        7.85      4.55 o 
  -9  10   3      220.47      167.62     38.33 o 
  -8  10   3      625.54      593.37     19.64 o 
  -7  10   3      568.00      550.35     15.38 o 
  -6  10   3        1.47       10.44      4.34 o 
  -5  10   3     1455.59     1477.11     18.26 o 
  -4  10   3      622.62      569.64     22.25 o 
  -3  10   3      149.20      152.87      8.41 o 
  -2  10   3      769.61      723.34     13.74 o 
  -1  10   3       42.80       38.50      5.13 o 
   0  10   3      239.57      239.23      7.77 o 
   1  10   3       30.96       26.93      3.93 o 
   2  10   3       63.92       62.76      5.70 o 
   3  10   3       47.66       64.02      9.11 o 
   4  10   3      442.35      433.10     12.88 o 
   5  10   3      128.37      110.94     15.00 o 
   6  10   3      206.66      223.61     25.54 o 
   7  10   3       37.78       36.67      8.66 o 
   8  10   3       16.38       15.95      4.82 o 
   9  10   3      118.53       83.14     25.01 o 
 -10  11   3       18.02       21.64      7.36 o 
  -9  11   3        0.33        6.84      4.07 o 
  -8  11   3        2.19        8.91      4.46 o 
  -7  11   3       21.85       21.21      6.74 o 
  -6  11   3        0.27        3.06      6.14 o 
  -5  11   3       17.18       19.30      4.14 o 
  -4  11   3      295.69      257.50     14.45 o 
  -3  11   3      247.71      237.74      9.71 o 
  -2  11   3       27.91       40.79      6.39 o 
  -1  11   3      906.05      855.30     10.92 o 
   0  11   3     1822.24     1822.47     29.74 o 
   1  11   3      315.20      301.35     11.80 o 
   2  11   3       10.40        8.07      2.87 o 
   3  11   3        5.21       10.25      3.04 o 
   4  11   3      124.20      134.43     16.15 o 
   5  11   3      188.63      215.43     22.18 o 
   6  11   3      323.21      305.89     37.91 o 
   7  11   3      497.03      569.46     16.59 o 
   8  11   3      131.72      107.35     22.69 o 
   9  11   3       90.21       75.70     30.45 o 
 -10  12   3        0.00        5.19      3.93 o 
  -9  12   3       80.65       69.55     21.80 o 
  -8  12   3       25.01       28.68      6.77 o 
  -7  12   3       69.16       72.25     13.57 o 
  -6  12   3       32.51       33.37      7.11 o 
  -5  12   3        2.02        7.56      3.40 o 
  -4  12   3       27.60       35.90      6.75 o 
  -3  12   3       64.25       69.51     12.27 o 
  -2  12   3      526.64      478.52     11.46 o 
  -1  12   3        3.86        6.45      2.04 o 
   0  12   3     1908.85     1816.48     19.31 o 
   1  12   3      308.84      294.00      8.13 o 
   2  12   3       10.29       14.86      4.59 o 
   3  12   3      186.11      196.26     23.78 o 
   4  12   3       36.62       46.72      8.43 o 
   5  12   3      320.36      325.91     32.61 o 
   6  12   3      450.41      517.40     24.81 o 
   7  12   3       11.25       12.14      3.92 o 
   8  12   3       81.09       30.88      8.83 o 
  -9  13   3        6.78        7.95      5.06 o 
  -8  13   3      117.65      115.77     22.35 o 
  -7  13   3       21.29       19.98      7.18 o 
  -6  13   3       43.83       50.25     10.55 o 
  -5  13   3        9.81        9.12      5.18 o 
  -4  13   3       45.83       40.63      7.35 o 
  -3  13   3       55.96       49.92      8.20 o 
  -2  13   3      414.04      401.41     10.13 o 
  -1  13   3      276.37      275.72      9.56 o 
   0  13   3      491.96      484.88     11.29 o 
   1  13   3       73.54       70.37     11.07 o 
   2  13   3       63.98       60.66      9.82 o 
   3  13   3        6.20        8.15      3.69 o 
   4  13   3        8.35       14.09      4.66 o 
   5  13   3      226.31      218.04     18.22 o 
   6  13   3        0.02        2.73      4.74 o 
   7  13   3       34.09       27.55      7.13 o 
   8  13   3      119.00       78.64     29.81 o 
  -8  14   3        0.34       11.02      4.54 o 
  -7  14   3        9.76       13.17      5.17 o 
  -6  14   3       36.66       62.79     13.79 o 
  -5  14   3        1.08        6.06      4.41 o 
  -4  14   3       33.04       30.90      8.98 o 
  -3  14   3       33.42       22.90      6.71 o 
  -2  14   3       11.52       10.04      2.41 o 
  -1  14   3      172.96      206.08      8.01 o 
   0  14   3        2.68        8.58      2.98 o 
   1  14   3       77.34       74.63     16.48 o 
   2  14   3       29.65       22.74      6.57 o 
   3  14   3       71.69       66.03     14.37 o 
   4  14   3       40.93       49.80     11.95 o 
   5  14   3       85.86       74.27     17.57 o 
   6  14   3        1.72        1.01      3.99 o 
   7  14   3        3.92        9.06      4.75 o 
  -7  15   3        2.10        8.62      4.36 o 
  -6  15   3       77.28       76.89     21.06 o 
  -5  15   3       32.36       33.91      7.54 o 
  -4  15   3        2.28        5.56      3.09 o 
  -3  15   3      200.90      193.58     17.39 o 
  -2  15   3      188.14      187.28     36.28 o 
  -1  15   3        0.06        0.09      4.20 o 
   0  15   3       12.58       10.92      3.05 o 
   1  15   3       17.81       24.33      7.93 o 
   2  15   3       30.21       15.26      5.05 o 
   3  15   3       31.64       25.07      8.53 o 
   4  15   3       35.01       30.30      9.77 o 
   5  15   3        0.81        5.94      3.28 o 
   6  15   3        0.09        3.81      3.19 o 
  -6  16   3       30.33       34.23      9.43 o 
  -5  16   3       19.16       18.89      5.63 o 
  -4  16   3        7.64        7.61      4.59 o 
  -3  16   3        0.55       12.31      3.58 o 
  -2  16   3       54.16       50.75     12.01 o 
  -1  16   3        0.45        7.69     12.49 o 
   0  16   3       28.99       30.15      9.80 o 
   1  16   3       22.10       31.44      8.75 o 
   2  16   3       23.41       20.19      7.03 o 
   3  16   3       83.14       56.85     17.40 o 
   4  16   3        1.75       12.22      4.78 o 
  -4  17   3       97.73       71.79     27.36 o 
  -3  17   3       58.37       60.88     22.49 o 
  -2  17   3      339.87      457.24     21.31 o 
  -1  17   3        7.86       11.15      6.27 o 
   0  17   3       24.29       29.17     14.93 o 
   1  17   3      103.55       81.33     31.59 o 
   2  17   3        0.71        1.25      5.05 o 
   3  17   3        8.75       11.79      5.47 o 
 -13   0   4        0.49        6.55      3.89 o 
 -12   0   4       59.61       42.87     14.86 o 
 -11   0   4       66.59       77.94     14.10 o 
 -10   0   4      382.52      375.37     33.61 o 
  -9   0   4      112.02      130.15     16.47 o 
  -8   0   4        5.74        8.50      3.94 o 
  -7   0   4      668.86      660.41     19.89 o 
  -6   0   4       10.35       13.52      3.70 o 
  -5   0   4      155.06      151.58     11.29 o 
  -4   0   4      200.69      276.93      9.50 o 
  -3   0   4       34.93       60.39      8.36 o 
  -2   0   4       86.17       73.79      6.50 o 
  -1   0   4      994.27      952.13      9.50 o 
   0   0   4        4.89        1.54      1.39 o 
   1   0   4     3129.44     3141.84     40.70 o 
   2   0   4       12.44        7.00      2.22 o 
   3   0   4      899.94      815.68     50.61 o 
   4   0   4    21516.61    23776.68    245.30 o 
   5   0   4     2091.60     2282.90     32.12 o 
   6   0   4      263.44      237.28     11.73 o 
   7   0   4      150.03      146.08     11.06 o 
   8   0   4        9.50       13.25      5.20 o 
   9   0   4       16.40       15.98      8.15 o 
  10   0   4      118.33      100.11     31.74 o 
  11   0   4       10.14        0.14      7.50 o 
 -13   1   4        1.00        2.71      3.26 o 
 -12   1   4        0.58        5.47      2.97 o 
 -11   1   4        7.50       11.74      3.88 o 
 -10   1   4       33.29       34.91      6.24 o 
  -9   1   4      985.44     1014.16     16.21 o 
  -8   1   4        3.18        8.91      2.48 o 
  -7   1   4        7.14        9.30      2.02 o 
  -6   1   4      555.66      568.14     11.87 o 
  -5   1   4       91.40       97.94     12.16 o 
  -4   1   4     1253.65     1415.04     19.81 o 
  -3   1   4       20.08       39.07      4.60 o 
  -2   1   4     4063.13     4020.88     45.53 o 
  -1   1   4       16.47       23.02      2.62 o 
   0   1   4     2469.32     2379.59     13.31 o 
   1   1   4      106.96      107.07      2.95 o 
   2   1   4        5.15        8.05      1.25 o 
   3   1   4     3994.25     4261.30     45.79 o 
   4   1   4      852.83      774.45     20.30 o 
   5   1   4      553.57      559.42      7.55 o 
   6   1   4       44.59       41.55      4.65 o 
   7   1   4     1536.55     1574.93     33.04 o 
   8   1   4        9.57       11.17      2.40 o 
   9   1   4        4.51       10.14      3.19 o 
  10   1   4        2.64        9.71      4.18 o 
  11   1   4        0.02        8.34      5.04 o 
 -13   2   4        0.26        6.19      2.97 o 
 -12   2   4        0.04        9.00      3.95 o 
 -11   2   4       16.70       20.34      4.39 o 
 -10   2   4      305.22      318.45     15.70 o 
  -9   2   4      131.58      151.31     13.86 o 
  -8   2   4        0.47        6.16      2.95 o 
  -7   2   4      230.90      229.77     11.06 o 
  -6   2   4      101.90      101.28     13.78 o 
  -5   2   4     5524.30     5950.83     41.39 o 
  -4   2   4       96.94      142.01     10.37 o 
  -3   2   4      575.46      570.18      7.25 o 
  -2   2   4     3041.19     3003.44     24.20 o 
  -1   2   4      479.14      483.14      5.65 o 
   0   2   4       39.06       28.47      2.35 o 
   1   2   4      148.67      129.17      2.23 o 
   2   2   4     1432.82     1342.61     17.15 o 
   3   2   4     3560.54     3837.75     46.86 o 
   4   2   4      747.28      825.16     11.02 o 
   5   2   4       45.23       43.23      4.57 o 
   6   2   4       54.69       44.70      3.52 o 
   7   2   4      106.91       98.94      6.50 o 
   8   2   4      120.57      119.46     10.46 o 
   9   2   4      269.90      301.32     27.83 o 
  10   2   4        1.71        3.23      3.41 o 
  11   2   4       41.77       38.59     14.53 o 
 -13   3   4       43.16       38.19      7.30 o 
 -12   3   4      322.23      324.77     12.71 o 
 -11   3   4        0.34        2.76      4.31 o 
 -10   3   4      674.12      718.87     12.11 o 
  -9   3   4      144.70      161.44     14.93 o 
  -8   3   4      195.67      217.46     17.69 o 
  -7   3   4       41.69       33.35      4.36 o 
  -6   3   4       78.72      102.28     13.13 o 
  -5   3   4     4936.04     5258.83     37.81 o 
  -4   3   4     1153.34     1119.59     13.24 o 
  -3   3   4      152.50      117.56      4.68 o 
  -2   3   4     3321.68     3447.92     24.20 o 
  -1   3   4     1081.70     1112.84     11.20 o 
   0   3   4        0.41        1.53      1.09 o 
   1   3   4      749.52      707.85      9.08 o 
   2   3   4       18.55       16.59      1.83 o 
   3   3   4      584.06      566.50      6.63 o 
   4   3   4       88.13       81.77      4.18 o 
   5   3   4      525.71      518.01      9.14 o 
   6   3   4        0.87        1.31      1.37 o 
   7   3   4      576.62      609.36     10.05 o 
   8   3   4       92.46       83.10      8.37 o 
   9   3   4       14.39       16.45      4.67 o 
  10   3   4        0.33        1.45      6.55 o 
  11   3   4        1.52        7.21      5.02 o 
 -13   4   4      143.51       94.27     29.17 o 
 -12   4   4        0.31        4.83      4.01 o 
 -11   4   4       57.65       50.60      9.49 o 
 -10   4   4       22.13       18.47      3.81 o 
  -9   4   4      998.86     1029.59     18.83 o 
  -8   4   4        5.29        6.15      2.45 o 
  -7   4   4      156.36      163.44      8.56 o 
  -6   4   4       57.79       60.94      7.65 o 
  -5   4   4       17.34       24.08      3.46 o 
  -4   4   4     1612.64     1702.57     22.41 o 
  -3   4   4       90.33       99.27      5.08 o 
  -2   4   4      129.23      127.60      3.37 o 
  -1   4   4     4120.99     4334.19     30.94 o 
   0   4   4      272.96      256.02      3.77 o 
   1   4   4      642.91      614.07      5.94 o 
   2   4   4       13.76       11.92      1.48 o 
   3   4   4       19.37       18.53      2.03 o 
   4   4   4        7.90        9.59      1.36 o 
   5   4   4       15.16       11.05      2.05 o 
   6   4   4      113.79      113.31      5.30 o 
   7   4   4        1.05        3.56      2.64 o 
   8   4   4       64.01       81.95     12.15 o 
   9   4   4        2.36        5.49      7.34 o 
  10   4   4       58.22       72.99     20.56 o 
  11   4   4        6.21        9.91      5.41 o 
 -12   5   4       99.35       84.08     18.29 o 
 -11   5   4       17.36       15.78      4.09 o 
 -10   5   4        6.23        6.39      2.43 o 
  -9   5   4      165.76      151.33     16.40 o 
  -8   5   4       39.73       44.12      5.45 o 
  -7   5   4       26.90       30.46      4.00 o 
  -6   5   4        0.27        3.15      2.34 o 
  -5   5   4        4.15        3.13      1.35 o 
  -4   5   4     1244.60     1262.67     19.44 o 
  -3   5   4     1638.62     1685.01     16.63 o 
  -2   5   4      629.92      672.55     14.73 o 
  -1   5   4     2915.76     3091.02     24.73 o 
   0   5   4      121.28      150.50      3.19 o 
   1   5   4      153.21      150.60      3.46 o 
   2   5   4      321.21      302.76      6.19 o 
   3   5   4      129.39      115.57      5.52 o 
   4   5   4       38.34       40.20      4.24 o 
   5   5   4      131.95      134.39      8.01 o 
   6   5   4      121.32      100.96      5.67 o 
   7   5   4      281.18      287.55      8.42 o 
   8   5   4       82.94       82.94      9.26 o 
   9   5   4       91.62       83.47     19.45 o 
  10   5   4       76.61       49.98     25.73 o 
  11   5   4        1.45        4.38      5.59 o 
 -12   6   4       11.89       10.02      5.55 o 
 -11   6   4        0.75        6.73      4.13 o 
 -10   6   4      149.91      124.93     19.45 o 
  -9   6   4       79.38       70.99     11.05 o 
  -8   6   4        4.35        5.54      3.09 o 
  -7   6   4      156.00      151.07     14.40 o 
  -6   6   4      234.48      246.36     10.43 o 
  -5   6   4       23.54       23.84      3.01 o 
  -4   6   4      291.21      260.05      8.76 o 
  -3   6   4        6.50       15.55      2.84 o 
  -2   6   4      699.20      708.63     15.37 o 
  -1   6   4        9.56        8.43      1.49 o 
   0   6   4      182.46      191.21      3.89 o 
   1   6   4     1141.82     1171.47     19.63 o 
   2   6   4      305.38      328.96      7.97 o 
   3   6   4      236.15      246.32      6.74 o 
   4   6   4      483.05      467.85     12.04 o 
   5   6   4       54.83       51.65      5.65 o 
   6   6   4        2.02        4.16      1.44 o 
   7   6   4        9.30       12.23      3.50 o 
   8   6   4       11.46       12.98      5.52 o 
   9   6   4      108.63       98.21     22.02 o 
  10   6   4        0.12        4.84      6.02 o 
 -12   7   4       53.48       43.24     13.65 o 
 -11   7   4        0.10        4.64      4.15 o 
 -10   7   4       29.88       21.89      5.07 o 
  -9   7   4        3.76        4.76      2.24 o 
  -8   7   4      448.65      445.30     12.78 o 
  -7   7   4     1283.55     1286.97     25.29 o 
  -6   7   4      320.60      302.51      7.65 o 
  -5   7   4      222.18      214.01      7.63 o 
  -4   7   4       44.65       34.95      6.31 o 
  -3   7   4       24.24       28.33      5.56 o 
  -2   7   4        1.43        2.55      2.87 o 
  -1   7   4      898.37      872.56     11.40 o 
   0   7   4       55.34       52.99      3.51 o 
   1   7   4      746.08      801.19      9.65 o 
   2   7   4      616.57      626.75     10.03 o 
   3   7   4      108.39      107.12      6.20 o 
   4   7   4       26.16       33.10      5.53 o 
   5   7   4        0.41        5.83      2.87 o 
   6   7   4        2.81        6.45      3.69 o 
   7   7   4       94.66      105.03     16.87 o 
   8   7   4       48.53       58.23     13.18 o 
   9   7   4        7.15        5.66      4.50 o 
  10   7   4        6.21       11.24      5.40 o 
 -12   8   4        3.21        5.34      4.95 o 
 -11   8   4       10.69       10.19      5.21 o 
 -10   8   4      125.53      106.92     24.99 o 
  -9   8   4       63.97       42.08     13.40 o 
  -8   8   4        0.05        1.65      3.22 o 
  -7   8   4     1897.85     1859.40     49.65 o 
  -6   8   4      914.09      889.95     27.20 o 
  -5   8   4     2726.82     2704.26     62.68 o 
  -4   8   4       72.33       82.44      9.43 o 
  -3   8   4       80.72       79.61     11.63 o 
  -2   8   4     1026.32     1012.82     18.25 o 
  -1   8   4      822.94      821.81     11.48 o 
   0   8   4       68.19       72.90      7.81 o 
   1   8   4      168.79      170.07      7.24 o 
   2   8   4      196.44      185.06      6.35 o 
   3   8   4      180.99      191.84     10.33 o 
   4   8   4        1.52        5.30      3.38 o 
   5   8   4       76.13       88.08     12.34 o 
   6   8   4       38.06       68.76     10.54 o 
   7   8   4       57.75       54.67     11.25 o 
   8   8   4        4.98        7.61      4.87 o 
   9   8   4        2.02       11.27      7.37 o 
  10   8   4        7.59        5.91      7.19 o 
 -11   9   4       19.99       13.75      6.21 o 
 -10   9   4        2.45        2.77      6.10 o 
  -9   9   4      175.11      156.75     17.97 o 
  -8   9   4      670.45      646.04     17.33 o 
  -7   9   4      324.69      277.99     13.94 o 
  -6   9   4       12.93       13.18      5.89 o 
  -5   9   4        5.37        5.84      3.09 o 
  -4   9   4       92.11       90.11      7.24 o 
  -3   9   4      222.89      220.21      9.92 o 
  -2   9   4       73.15       87.11     13.31 o 
  -1   9   4      406.71      393.94     10.96 o 
   0   9   4       65.27       63.92      4.28 o 
   1   9   4      103.09      102.87      6.64 o 
   2   9   4        0.55        1.28      1.00 o 
   3   9   4      196.60      197.02     22.87 o 
   4   9   4        7.25       12.14      3.99 o 
   5   9   4       63.13       57.69      9.96 o 
   6   9   4       33.29       36.52      7.10 o 
   7   9   4       15.72       13.61      5.49 o 
   8   9   4        1.76        2.09      3.83 o 
   9   9   4        6.91        7.43      9.58 o 
 -11  10   4        2.04        7.64      3.61 o 
 -10  10   4       84.46       64.15     18.91 o 
  -9  10   4        5.22        5.69      5.18 o 
  -8  10   4      120.54      116.78     19.22 o 
  -7  10   4      110.01      117.32     18.75 o 
  -6  10   4      107.30      119.23     16.55 o 
  -5  10   4       20.40       24.97      4.62 o 
  -4  10   4       11.07        9.36      3.46 o 
  -3  10   4       78.91       82.54     12.91 o 
  -2  10   4      268.39      254.72     21.08 o 
  -1  10   4      385.54      364.30     10.47 o 
   0  10   4     1142.97     1135.90     24.68 o 
   1  10   4      769.96      774.83     14.80 o 
   2  10   4      155.26      139.83      6.81 o 
   3  10   4       27.84       36.43      5.53 o 
   4  10   4      403.55      413.46     12.11 o 
   5  10   4       68.12       85.66     11.64 o 
   6  10   4       14.56       13.26      4.75 o 
   7  10   4       69.36       52.72     10.37 o 
   8  10   4       45.09       38.01     15.77 o 
   9  10   4      228.41      271.69     20.69 o 
 -10  11   4        9.73        8.90      3.84 o 
  -9  11   4        6.77        5.28      6.76 o 
  -8  11   4       20.64       29.00      6.55 o 
  -7  11   4       57.14       55.72      9.45 o 
  -6  11   4       14.83       12.50      4.12 o 
  -5  11   4      521.01      533.84     10.59 o 
  -4  11   4        4.97       13.59      3.43 o 
  -3  11   4       64.53       76.44     11.72 o 
  -2  11   4        7.03       10.06      3.59 o 
  -1  11   4      356.22      351.54     17.43 o 
   0  11   4      998.44      970.07     14.23 o 
   1  11   4       76.14       67.64     10.24 o 
   2  11   4      998.83     1020.22     16.90 o 
   3  11   4        1.93        1.57      3.27 o 
   4  11   4       26.58       21.10      4.90 o 
   5  11   4      254.72      257.24     18.41 o 
   6  11   4      592.53      597.90     16.07 o 
   7  11   4        3.91        9.32      4.40 o 
   8  11   4      432.93      424.83     16.46 o 
 -10  12   4        2.30        5.17      3.23 o 
  -9  12   4        0.18        6.88      4.63 o 
  -8  12   4        1.65        6.41      5.10 o 
  -7  12   4        4.90        6.28      4.28 o 
  -6  12   4        0.08        2.61      4.46 o 
  -5  12   4        6.47       13.02      3.86 o 
  -4  12   4      101.09      110.81     13.13 o 
  -3  12   4      209.86      201.38      9.99 o 
  -2  12   4      386.00      350.05     13.92 o 
  -1  12   4        0.07        5.39      3.16 o 
   0  12   4       79.12       86.41     10.63 o 
   1  12   4       97.57       91.10      6.20 o 
   2  12   4        5.78        9.66      3.69 o 
   3  12   4        2.63        2.35      3.50 o 
   4  12   4       95.00       97.45     18.31 o 
   5  12   4       47.33       50.08     11.55 o 
   6  12   4       23.87       31.10      7.18 o 
   7  12   4      151.76      193.54     26.06 o 
   8  12   4      145.07      111.12     15.84 o 
  -9  13   4        3.44        6.09      4.24 o 
  -8  13   4       12.84       19.38      5.83 o 
  -7  13   4       54.08       46.42     10.60 o 
  -6  13   4       62.06       58.89     13.66 o 
  -5  13   4       22.59       26.41      7.64 o 
  -4  13   4        2.92        5.83      2.34 o 
  -3  13   4      221.53      206.07     11.46 o 
  -2  13   4        0.18        3.03      3.00 o 
  -1  13   4        8.27        7.09      4.84 o 
   0  13   4       63.37       44.51     10.20 o 
   1  13   4       33.36       34.30      7.11 o 
   2  13   4       77.87       63.95     10.73 o 
   3  13   4        2.37        4.66      3.35 o 
   4  13   4       84.98       77.47     14.54 o 
   5  13   4      104.04      119.97     14.22 o 
   6  13   4       16.83       12.42      5.20 o 
   7  13   4       38.99       20.37     10.83 o 
  -8  14   4      280.54      347.13     36.75 o 
  -7  14   4        4.13       11.59      4.96 o 
  -6  14   4        4.45        5.58      3.79 o 
  -5  14   4       18.67       23.14      5.71 o 
  -4  14   4       44.66       42.93      9.56 o 
  -3  14   4      224.19      184.93     13.72 o 
  -2  14   4       61.69       46.91      9.47 o 
  -1  14   4      215.17      179.28     27.53 o 
   0  14   4      143.23      146.63     34.64 o 
   1  14   4      188.16      155.86     31.29 o 
   2  14   4       23.47       26.29      5.88 o 
   3  14   4       17.16       19.05      5.76 o 
   4  14   4        2.96        8.03      3.17 o 
   5  14   4        2.48        6.45      3.85 o 
   6  14   4        1.69        1.02      4.29 o 
  -7  15   4       17.78       12.81      5.30 o 
  -6  15   4       52.03       51.83     17.80 o 
  -5  15   4      187.72      248.04     12.76 o 
  -4  15   4      194.58      231.32     24.74 o 
  -3  15   4        0.76        6.83      3.80 o 
  -2  15   4       94.77       82.65     12.95 o 
  -1  15   4      242.07      231.60     12.99 o 
   0  15   4       18.49       21.80      5.45 o 
   1  15   4       37.42       36.88      7.06 o 
   2  15   4       78.91       63.28     20.55 o 
   3  15   4       30.50       24.96      9.34 o 
   4  15   4        2.78        3.97      3.38 o 
   5  15   4        9.09       11.00      4.78 o 
  -5  16   4      532.35      613.73     16.94 o 
  -4  16   4       65.70       67.53     16.21 o 
  -3  16   4      299.09      333.49     15.53 o 
  -2  16   4      238.34      258.23     27.51 o 
  -1  16   4        1.46        8.00      6.25 o 
   0  16   4        2.95        7.25      7.68 o 
   1  16   4        0.06        0.52      4.58 o 
   2  16   4       96.22       96.43     28.71 o 
   3  16   4       79.92       61.14     21.39 o 
   4  16   4       27.14       26.31     10.26 o 
  -3  17   4       57.91       54.76     23.23 o 
  -2  17   4       15.96       19.78     10.76 o 
  -1  17   4        0.30        0.87      6.64 o 
   0  17   4        1.92        1.77      9.37 o 
   1  17   4      135.67       78.58     28.72 o 
   2  17   4       23.53       23.60     11.51 o 
 -13   1   5        8.39        8.28      2.42 o 
 -12   1   5       26.50       21.86      4.64 o 
 -11   1   5       50.05       42.27      7.66 o 
 -10   1   5      117.35      123.52     16.48 o 
  -9   1   5        0.37        8.79      3.24 o 
  -8   1   5       62.27       65.32      6.76 o 
  -7   1   5       25.70       24.72      3.31 o 
  -6   1   5        7.45       13.24      2.74 o 
  -5   1   5       21.47       16.82      3.76 o 
  -4   1   5     1234.18     1285.04     22.59 o 
  -3   1   5       22.76       32.54      4.98 o 
  -2   1   5      836.52      863.68      8.11 o 
  -1   1   5       79.03       68.70      3.36 o 
   0   1   5      307.18      297.63      5.02 o 
   1   1   5      342.76      353.60      4.68 o 
   2   1   5      194.63      171.39      4.39 o 
   3   1   5       65.79       97.08     13.67 o 
   4   1   5      387.53      372.73     10.27 o 
   5   1   5      101.10       53.66     22.65 o 
   6   1   5     1940.98     1886.19     62.54 o 
   7   1   5      716.92      762.03     20.65 o 
   8   1   5        0.05        1.15      3.95 o 
   9   1   5       16.26       13.60      5.45 o 
  10   1   5        5.22        8.11      5.37 o 
  11   1   5        5.55        8.88      5.23 o 
 -13   2   5        0.02        5.30      3.05 o 
 -12   2   5        3.77        7.67      3.26 o 
 -11   2   5      525.20      497.80     18.61 o 
 -10   2   5     1571.21     1611.78     23.59 o 
  -9   2   5      146.48      146.66     13.93 o 
  -8   2   5       13.38       15.31      3.00 o 
  -7   2   5       20.61       23.23      3.63 o 
  -6   2   5      378.99      384.76      9.35 o 
  -5   2   5      485.13      535.63     10.44 o 
  -4   2   5      107.34      153.79      6.77 o 
  -3   2   5     1920.60     2145.88     26.46 o 
  -2   2   5     1034.51     1032.71     16.28 o 
  -1   2   5       54.44       55.25      5.62 o 
   0   2   5        7.20        8.28      1.16 o 
   1   2   5      136.82      133.36      3.07 o 
   2   2   5       12.18       17.94      1.78 o 
   3   2   5      850.39      904.72     16.54 o 
   4   2   5      106.93      103.79      3.47 o 
   5   2   5       38.49       34.32      4.29 o 
   6   2   5      439.61      302.97     60.56 o 
   7   2   5        3.03        3.87      1.57 o 
   8   2   5        2.59        7.39      3.13 o 
   9   2   5       23.97       22.33      8.08 o 
  10   2   5        1.52        6.65      4.56 o 
  11   2   5        7.09        6.45      4.25 o 
 -13   3   5      130.69       83.05     22.09 o 
 -12   3   5        0.11        4.05      3.65 o 
 -11   3   5      143.41      133.13     17.66 o 
 -10   3   5      110.54      131.19     14.37 o 
  -9   3   5      145.03      153.30     14.15 o 
  -8   3   5      635.04      636.23     11.24 o 
  -7   3   5       72.29       72.25      8.90 o 
  -6   3   5        0.03        4.74      2.95 o 
  -5   3   5     1558.70     1494.23     60.79 o 
  -4   3   5     2144.40     2222.68     29.63 o 
  -3   3   5     2262.83     2367.62     30.46 o 
  -2   3   5     2714.85     2597.43    107.08 o 
  -1   3   5       74.29       79.16      3.00 o 
   0   3   5       38.91       40.32      3.73 o 
   1   3   5      134.46      127.75      2.63 o 
   2   3   5       31.70       32.32      2.52 o 
   3   3   5        0.57        2.54      0.80 o 
   4   3   5      196.80      170.51      4.36 o 
   5   3   5      431.21      414.37      5.99 o 
   6   3   5      393.15      356.56      6.68 o 
   7   3   5        9.71       13.63      3.38 o 
   8   3   5       14.55       10.17      3.03 o 
   9   3   5       83.78       73.22     17.10 o 
  10   3   5        5.01       13.95      6.59 o 
  11   3   5        0.02        8.46      3.89 o 
 -13   4   5       17.10       16.73      6.66 o 
 -12   4   5       30.57       13.97      5.86 o 
 -11   4   5        9.38       10.46      3.63 o 
 -10   4   5      150.03      124.65     15.78 o 
  -9   4   5     1201.05     1218.83     19.71 o 
  -8   4   5      204.40      225.50     11.68 o 
  -7   4   5      419.57      423.61     10.29 o 
  -6   4   5      872.54      938.54     15.83 o 
  -5   4   5     1673.90     1655.03     22.90 o 
  -4   4   5       22.54       25.10      5.28 o 
  -3   4   5     2163.09     2227.11     31.30 o 
  -2   4   5       35.13       63.97      5.52 o 
  -1   4   5      385.25      375.44      5.80 o 
   0   4   5       56.57       64.25      4.63 o 
   1   4   5      106.41       93.79      3.82 o 
   2   4   5      453.69      449.45      5.22 o 
   3   4   5       43.16       51.34      4.70 o 
   4   4   5      194.09      180.78      4.25 o 
   5   4   5      432.99      402.03      8.30 o 
   6   4   5      142.96      134.32      4.69 o 
   7   4   5      145.26      135.13      6.78 o 
   8   4   5       19.58       15.27      5.08 o 
   9   4   5        2.87        5.41      5.12 o 
  10   4   5        3.94        8.79      6.36 o 
 -12   5   5        0.20        4.75      4.99 o 
 -11   5   5        7.77       11.37      3.56 o 
 -10   5   5       12.59       11.94      3.00 o 
  -9   5   5      140.69      144.86     15.79 o 
  -8   5   5      174.64      193.02      9.34 o 
  -7   5   5      359.74      376.62     13.13 o 
  -6   5   5      243.55      251.60      8.04 o 
  -5   5   5      100.55      102.35      7.90 o 
  -4   5   5      231.40      264.09      7.86 o 
  -3   5   5      162.05      157.07      6.09 o 
  -2   5   5      137.14      132.90      5.08 o 
  -1   5   5      629.76      708.09     10.36 o 
   0   5   5        2.86        4.30      1.59 o 
   1   5   5      654.41      679.75      7.36 o 
   2   5   5       56.44       63.08      4.36 o 
   3   5   5     1040.97      994.45     14.58 o 
   4   5   5       14.53       14.20      1.95 o 
   5   5   5        3.08        3.46      1.20 o 
   6   5   5        0.03        0.56      2.09 o 
   7   5   5      167.11      164.57     12.79 o 
   8   5   5        4.94        5.18      4.03 o 
   9   5   5        5.72        8.51      4.69 o 
  10   5   5        1.73        7.85      4.56 o 
 -12   6   5       16.61       12.76      5.96 o 
 -11   6   5      109.47       85.13     20.17 o 
 -10   6   5      130.37      108.84     14.57 o 
  -9   6   5       30.98       33.29      4.56 o 
  -8   6   5      197.00      227.62     12.05 o 
  -7   6   5      411.93      438.05     10.90 o 
  -6   6   5      158.83      141.96      8.66 o 
  -5   6   5      394.27      386.86     16.97 o 
  -4   6   5      145.54      135.82      5.10 o 
  -3   6   5      141.42      150.58      5.98 o 
  -2   6   5        0.04        2.81      1.39 o 
  -1   6   5      645.83      691.73     14.97 o 
   0   6   5      656.57      706.89      8.51 o 
   1   6   5      216.86      223.92      6.28 o 
   2   6   5       23.50       16.38      2.80 o 
   3   6   5      413.94      455.03      9.61 o 
   4   6   5      206.29      200.41      8.18 o 
   5   6   5        2.56        3.50      1.35 o 
   6   6   5       28.29       30.39      5.44 o 
   7   6   5      237.24      216.94     15.80 o 
   8   6   5       67.28       60.43     21.16 o 
   9   6   5      245.50      227.69     34.06 o 
  10   6   5        0.49       11.28      5.00 o 
 -12   7   5        2.54        9.56      4.10 o 
 -11   7   5        6.18       12.16      4.79 o 
 -10   7   5       64.97       54.71      9.65 o 
  -9   7   5       11.83       12.41      3.32 o 
  -8   7   5      132.80      135.75      8.56 o 
  -7   7   5        0.03        3.89      2.76 o 
  -6   7   5        1.80        5.56      2.47 o 
  -5   7   5      879.46      884.33     16.19 o 
  -4   7   5      160.39      161.36     10.99 o 
  -3   7   5       59.95       67.67      9.00 o 
  -2   7   5       60.92       71.52      8.91 o 
  -1   7   5      376.53      344.96      8.55 o 
   0   7   5       18.20       17.60      2.59 o 
   1   7   5       21.26       21.18      3.07 o 
   2   7   5      270.30      269.12      6.84 o 
   3   7   5      400.72      431.59      9.62 o 
   4   7   5      189.49      158.79     10.43 o 
   5   7   5       75.87       84.02     13.68 o 
   6   7   5        3.39        6.79      2.51 o 
   7   7   5      110.44      108.28     15.82 o 
   8   7   5       22.62       26.01     10.59 o 
   9   7   5       30.58       29.50     14.88 o 
  10   7   5       12.27        7.08      6.44 o 
 -12   8   5        1.95        8.50      5.18 o 
 -11   8   5       10.02        9.94      4.67 o 
 -10   8   5       81.03       56.71     16.05 o 
  -9   8   5      166.17      163.18     20.08 o 
  -8   8   5        0.27        3.46      4.14 o 
  -7   8   5      194.40      227.38     18.74 o 
  -6   8   5     1857.40     1804.91     30.48 o 
  -5   8   5      861.32      829.31     15.11 o 
  -4   8   5       10.97       19.39      3.92 o 
  -3   8   5       42.67       51.22      8.54 o 
  -2   8   5       68.04       69.27      5.77 o 
  -1   8   5       12.52       14.56      2.82 o 
   0   8   5        0.43        2.56      1.26 o 
   1   8   5      567.73      569.26      9.70 o 
   2   8   5      479.46      502.20      8.85 o 
   3   8   5        3.17        4.02      1.62 o 
   4   8   5      183.28      193.14     11.80 o 
   5   8   5       86.69       97.16     13.68 o 
   6   8   5        1.79        4.42      3.32 o 
   7   8   5       47.32       44.69     13.05 o 
   8   8   5       19.70       17.32      7.87 o 
   9   8   5       37.79       36.95     12.27 o 
 -11   9   5        3.39        7.73      4.57 o 
 -10   9   5       39.44       28.28      8.20 o 
  -9   9   5       15.30       19.90      7.33 o 
  -8   9   5       37.43       31.73      6.49 o 
  -7   9   5      241.12      180.42     24.99 o 
  -6   9   5      117.56       98.59     14.41 o 
  -5   9   5      127.96      123.51      8.71 o 
  -4   9   5      222.55      233.80     10.17 o 
  -3   9   5       21.92       19.07      4.32 o 
  -2   9   5      578.62      580.10     16.02 o 
  -1   9   5      384.59      311.14     42.23 o 
   0   9   5       29.93       25.00      3.41 o 
   1   9   5       90.86       76.96      8.97 o 
   2   9   5      101.01       91.53      6.33 o 
   3   9   5        5.37        5.21      2.86 o 
   4   9   5      641.78      677.59     16.04 o 
   5   9   5      435.09      426.39     11.48 o 
   6   9   5        1.46        6.68      3.81 o 
   7   9   5        2.22        4.93      4.69 o 
   8   9   5       79.72       74.37     34.56 o 
   9   9   5       59.17       43.97     20.22 o 
 -11  10   5        6.30       10.51      6.63 o 
 -10  10   5        1.36       10.48      6.01 o 
  -9  10   5       40.95       46.48     12.16 o 
  -8  10   5        2.80        7.25      5.97 o 
  -7  10   5      366.77      338.99     13.30 o 
  -6  10   5      477.34      426.78     11.31 o 
  -5  10   5      179.68      184.36     12.73 o 
  -4  10   5      279.03      269.67     11.07 o 
  -3  10   5      475.07      466.27     11.57 o 
  -2  10   5      148.11      164.51     16.22 o 
  -1  10   5      265.05      259.88     13.63 o 
   0  10   5      532.43      466.92      7.59 o 
   1  10   5      231.58      222.19     17.13 o 
   2  10   5      240.53      238.51      7.96 o 
   3  10   5       92.89       91.05     10.80 o 
   4  10   5      241.36      233.24     13.80 o 
   5  10   5        0.52        3.78      3.44 o 
   6  10   5       61.08       47.84     11.07 o 
   7  10   5        0.69        6.86      3.45 o 
   8  10   5       29.77       40.77     16.75 o 
 -10  11   5       49.71       39.97     12.46 o 
  -9  11   5        2.29        8.37      4.39 o 
  -8  11   5       29.28       29.73      7.14 o 
  -7  11   5      346.95      388.82     14.65 o 
  -6  11   5       59.04       54.57      9.59 o 
  -5  11   5       18.61       22.06      5.33 o 
  -4  11   5       90.89       98.10     15.84 o 
  -3  11   5       13.46       15.18      3.29 o 
  -2  11   5      132.14      112.41     16.00 o 
  -1  11   5      200.93      227.66     12.00 o 
   0  11   5       38.08       39.00      5.71 o 
   1  11   5      542.52      515.14     10.97 o 
   2  11   5     2182.78     2366.65     44.43 o 
   3  11   5        6.75       17.90      5.19 o 
   4  11   5        3.14       10.21      3.49 o 
   5  11   5      146.70      114.61     15.14 o 
   6  11   5       60.08       49.11     14.17 o 
   7  11   5       30.38       17.46     11.04 o 
   8  11   5       93.53       66.88     31.08 o 
  -9  12   5        0.26        1.03      7.69 o 
  -8  12   5      133.57      131.14     26.88 o 
  -7  12   5        7.81        9.59      5.56 o 
  -6  12   5       37.85       26.66      6.18 o 
  -5  12   5       86.87       88.22      7.66 o 
  -4  12   5        6.04       13.51      4.04 o 
  -3  12   5       10.72       14.96      4.09 o 
  -2  12   5       74.11       69.51     13.31 o 
  -1  12   5        0.85        7.32      2.89 o 
   0  12   5       59.21       65.30      8.93 o 
   1  12   5        4.30        7.38      3.11 o 
   2  12   5      269.79      281.82     10.20 o 
   3  12   5      484.84      482.11     15.30 o 
   4  12   5       60.24       49.73     12.21 o 
   5  12   5        0.55        5.65      3.84 o 
   6  12   5        7.82       10.35      4.83 o 
   7  12   5       48.44       37.30     13.52 o 
  -9  13   5       17.14        8.42      5.05 o 
  -8  13   5       30.09       32.00     11.43 o 
  -7  13   5       42.77       30.92      7.71 o 
  -6  13   5       59.40       78.44     14.79 o 
  -5  13   5        2.76        7.70      4.62 o 
  -4  13   5        0.69        5.58      2.86 o 
  -3  13   5        4.48        7.55      3.46 o 
  -2  13   5       78.30       60.57     11.28 o 
  -1  13   5      225.58      206.48      9.31 o 
   0  13   5      500.09      486.37     17.49 o 
   1  13   5       28.28       15.17      7.12 o 
   2  13   5        3.79        6.33      3.70 o 
   3  13   5       60.75       50.78     11.66 o 
   4  13   5        0.02        5.77      3.94 o 
   5  13   5       11.05       11.88      4.07 o 
   6  13   5        1.78       11.21      4.41 o 
  -8  14   5        8.91        9.71      5.62 o 
  -7  14   5      114.01       87.82     28.05 o 
  -6  14   5       37.07       27.26      7.48 o 
  -5  14   5      105.20      114.81     22.67 o 
  -4  14   5       17.85       33.56      7.03 o 
  -3  14   5       37.67       36.38      7.01 o 
  -2  14   5      117.28      113.22     22.93 o 
  -1  14   5       50.99       38.04      9.32 o 
   0  14   5      400.69      393.77     17.79 o 
   1  14   5        4.11        3.43      3.46 o 
   2  14   5       48.38       44.06     13.50 o 
   3  14   5        1.76        8.25      4.59 o 
   4  14   5       16.97       17.16      6.26 o 
   5  14   5       37.75       21.99      6.46 o 
   6  14   5       65.91       50.21     21.80 o 
  -7  15   5       33.70       34.24     14.40 o 
  -6  15   5       43.10       51.96     13.02 o 
  -5  15   5       33.94       28.48      9.94 o 
  -4  15   5       14.18       12.96      4.74 o 
  -3  15   5      419.51      456.26     15.47 o 
  -2  15   5        7.15        8.57      3.72 o 
  -1  15   5       15.04       19.98      5.17 o 
   0  15   5       17.95       17.77      4.75 o 
   1  15   5        3.70        6.25      3.85 o 
   2  15   5        0.31        3.35      4.51 o 
   3  15   5       36.77       35.25      9.06 o 
   4  15   5        1.66       -0.67      4.23 o 
  -5  16   5       55.36       45.04     13.93 o 
  -4  16   5       29.40       23.64      9.28 o 
  -3  16   5      123.43      187.18     21.50 o 
  -2  16   5       24.26       22.07      6.32 o 
  -1  16   5       25.62       27.23     10.70 o 
   0  16   5       14.22       21.73      5.31 o 
   1  16   5        5.91        7.29      4.11 o 
   2  16   5       48.03       36.30     14.06 o 
   3  16   5        8.81       13.96      6.14 o 
  -2  17   5       72.23       52.03     21.88 o 
  -1  17   5       91.23       85.82     44.64 o 
   0  17   5       76.82       70.23     31.50 o 
 -13   0   6       50.83       21.64      7.80 o 
 -12   0   6       56.56       49.07     13.81 o 
 -11   0   6      178.60      142.24     26.04 o 
 -10   0   6       96.24       96.58     12.69 o 
  -9   0   6      509.50      548.34     31.48 o 
  -8   0   6       14.66        8.90      6.70 o 
  -7   0   6      206.75      176.43     13.38 o 
  -6   0   6      198.53      200.95     10.47 o 
  -5   0   6      261.67      212.35     17.20 o 
  -4   0   6      893.40      848.04     26.75 o 
  -3   0   6       83.12       59.47      7.51 o 
  -2   0   6     1187.58     1216.17     29.01 o 
  -1   0   6       47.11       36.39      9.85 o 
   0   0   6      199.48      199.45      5.07 o 
   1   0   6      296.26      341.72      8.27 o 
   2   0   6     1322.20     1438.90     26.29 o 
   3   0   6      157.26      161.39     10.09 o 
   4   0   6      146.97      169.55     33.10 o 
   5   0   6       88.35      119.34     23.37 o 
   6   0   6     6829.28     7263.98     93.21 o 
   7   0   6      581.02      628.60     21.92 o 
   8   0   6      165.46      126.22     27.34 o 
   9   0   6       11.99       15.83      7.94 o 
  10   0   6       17.36       15.81     10.20 o 
 -13   1   6        7.77        8.86      2.69 o 
 -12   1   6       53.34       46.93      9.66 o 
 -11   1   6        8.82       11.84      3.82 o 
 -10   1   6       13.38        7.84      3.64 o 
  -9   1   6      541.47      551.30     13.30 o 
  -8   1   6      400.25      396.90      9.90 o 
  -7   1   6      330.51      321.31      9.80 o 
  -6   1   6      538.40      512.51     16.34 o 
  -5   1   6      280.47      255.46     17.27 o 
  -4   1   6      241.73      256.93     12.89 o 
  -3   1   6      231.74      221.40      7.26 o 
  -2   1   6      658.36      689.24     11.69 o 
  -1   1   6        1.79        5.03      1.23 o 
   0   1   6     4116.97     4206.09     40.98 o 
   1   1   6       56.41       72.37      3.16 o 
   2   1   6      201.40      187.77      5.39 o 
   3   1   6      567.36      573.71     15.19 o 
   4   1   6        1.43        5.39      2.67 o 
   5   1   6      427.79      465.05     20.63 o 
   6   1   6      464.05      442.28     15.10 o 
   7   1   6       32.53       28.03      5.16 o 
   8   1   6        6.79        7.08      4.05 o 
   9   1   6      364.78      411.66     19.77 o 
  10   1   6        5.99        6.61      6.53 o 
 -13   2   6       41.15       22.81      5.59 o 
 -12   2   6       12.07       14.57      3.85 o 
 -11   2   6        3.49        7.21      3.48 o 
 -10   2   6       25.30       19.87      4.70 o 
  -9   2   6       19.31       16.72      4.55 o 
  -8   2   6      269.82      284.04     11.15 o 
  -7   2   6      210.10      215.83     12.86 o 
  -6   2   6       16.08       24.80      3.71 o 
  -5   2   6        2.54        0.31      6.81 o 
  -4   2   6      706.78      653.15     13.15 o 
  -3   2   6      597.57      680.94     30.40 o 
  -2   2   6     1655.38     1727.08     18.40 o 
  -1   2   6       73.21       68.10      5.10 o 
   0   2   6       49.00       46.64      5.19 o 
   1   2   6      180.40      166.69      3.31 o 
   2   2   6       15.74       10.53      1.42 o 
   3   2   6       56.01       64.09      4.72 o 
   4   2   6       20.50       30.88      5.49 o 
   5   2   6     1413.20     1439.56     41.66 o 
   6   2   6      317.91      329.73     11.23 o 
   7   2   6       61.40       74.88     12.35 o 
   8   2   6       81.21       46.58      9.00 o 
   9   2   6       84.88       66.47     18.85 o 
  10   2   6        0.39        5.26      4.20 o 
 -13   3   6       31.77       21.93      4.83 o 
 -12   3   6        2.45        8.49      3.76 o 
 -11   3   6        0.39        3.26      2.88 o 
 -10   3   6      460.38      439.78     11.27 o 
  -9   3   6       25.53       29.57      4.70 o 
  -8   3   6     1679.05     1693.75     18.70 o 
  -7   3   6      301.37      317.31     11.70 o 
  -6   3   6      108.87      121.82     14.85 o 
  -5   3   6        0.07        3.27      3.38 o 
  -4   3   6       40.74       52.37     11.95 o 
  -3   3   6     4045.37     4199.59     53.60 o 
  -2   3   6      287.36      259.16     10.31 o 
  -1   3   6      141.08      111.77      3.53 o 
   0   3   6     1268.41     1323.18     15.56 o 
   1   3   6      293.12      275.94      6.05 o 
   2   3   6       12.46       15.91      2.61 o 
   3   3   6      315.34      276.68     18.18 o 
   4   3   6      103.10      103.67      5.65 o 
   5   3   6       25.59       27.55      4.51 o 
   6   3   6       44.21       47.80     10.17 o 
   7   3   6        2.52        0.69      4.38 o 
   8   3   6        2.49        1.49      3.77 o 
   9   3   6       24.98       36.04      8.15 o 
  10   3   6       13.55       12.32      5.78 o 
 -13   4   6       16.59       14.07      5.25 o 
 -12   4   6       15.09       15.33      5.60 o 
 -11   4   6      282.66      249.19     18.81 o 
 -10   4   6       12.16       12.54      2.90 o 
  -9   4   6       99.05      102.34      9.62 o 
  -8   4   6        0.11        6.10      3.42 o 
  -7   4   6     2392.59     2313.32     53.29 o 
  -6   4   6        9.24        9.76      1.95 o 
  -5   4   6      179.62      165.93     12.11 o 
  -4   4   6      510.20      510.85     12.04 o 
  -3   4   6       50.24       55.41     10.23 o 
  -2   4   6     1272.22     1313.22     19.45 o 
  -1   4   6       65.79       71.22     10.41 o 
   0   4   6       43.76       49.29      5.45 o 
   1   4   6      886.13      868.26      9.53 o 
   2   4   6       22.91       19.17      2.36 o 
   3   4   6       44.27       40.66      3.08 o 
   4   4   6       70.27       74.20      3.64 o 
   5   4   6      362.90      339.83     16.80 o 
   6   4   6       77.40       75.29      5.23 o 
   7   4   6       50.43       45.19     11.25 o 
   8   4   6       51.24       39.12     11.25 o 
   9   4   6        0.62        2.35      6.54 o 
  10   4   6        3.28        8.73      5.76 o 
 -12   5   6        0.29        2.80      3.78 o 
 -11   5   6       12.02       16.92      4.48 o 
 -10   5   6      160.07      153.85     16.98 o 
  -9   5   6      138.07      152.83     16.99 o 
  -8   5   6      384.43      393.69     13.53 o 
  -7   5   6      393.84      378.67     28.82 o 
  -6   5   6      822.33      861.28     14.84 o 
  -5   5   6      366.42      353.74      8.76 o 
  -4   5   6        4.31        6.08      2.79 o 
  -3   5   6      116.16      108.15      8.90 o 
  -2   5   6      367.74      375.30      9.79 o 
  -1   5   6      143.37      130.14      5.61 o 
   0   5   6       13.43       13.29      2.15 o 
   1   5   6      716.38      683.42     12.30 o 
   2   5   6       40.23       41.23      4.75 o 
   3   5   6       50.62       55.01      6.12 o 
   4   5   6      348.18      321.00     10.87 o 
   5   5   6      208.78      212.77      6.08 o 
   6   5   6       59.13       56.11      7.62 o 
   7   5   6        3.74       11.03      5.27 o 
   8   5   6       90.04       57.93     24.15 o 
   9   5   6        6.39        5.29      5.25 o 
  10   5   6        8.64       11.84      6.27 o 
 -12   6   6        1.40        6.21      5.08 o 
 -11   6   6       23.86       17.43      5.75 o 
 -10   6   6       94.76       91.14     16.25 o 
  -9   6   6       19.60       14.56      3.46 o 
  -8   6   6      888.12      954.41     19.78 o 
  -7   6   6      301.87      325.67     23.05 o 
  -6   6   6      214.82      222.44     11.13 o 
  -5   6   6      260.59      256.25     12.63 o 
  -4   6   6      190.61      184.88      9.24 o 
  -3   6   6       74.84       68.64      9.34 o 
  -2   6   6      179.99      159.95      5.99 o 
  -1   6   6       30.13       30.65      4.86 o 
   0   6   6       36.54       38.22      5.29 o 
   1   6   6       23.29       25.67      3.71 o 
   2   6   6      478.38      483.38     20.19 o 
   3   6   6        4.88        8.70      2.29 o 
   4   6   6       11.08       12.03      1.98 o 
   5   6   6      192.38      197.97      7.21 o 
   6   6   6       48.51       53.83      5.80 o 
   7   6   6        6.16        6.65      6.73 o 
   8   6   6       94.01       84.94     26.03 o 
   9   6   6       61.73       57.52     22.62 o 
 -12   7   6        2.30        7.31      3.89 o 
 -11   7   6       29.13       21.80      8.75 o 
 -10   7   6      108.44       92.36     15.15 o 
  -9   7   6       72.79       79.44     12.65 o 
  -8   7   6       81.52       62.71     11.45 o 
  -7   7   6      262.52      232.26     14.11 o 
  -6   7   6       23.20       21.19      3.81 o 
  -5   7   6      772.99      739.62      8.87 o 
  -4   7   6        0.52        2.36      1.94 o 
  -3   7   6       42.94       39.26      4.70 o 
  -2   7   6      191.65      184.86      9.68 o 
  -1   7   6       76.42       78.75      9.27 o 
   0   7   6       63.23       72.35      7.07 o 
   1   7   6      890.63      844.78     18.45 o 
   2   7   6       46.34       51.79      7.08 o 
   3   7   6      724.92      749.11     32.09 o 
   4   7   6      520.87      511.87     36.91 o 
   5   7   6      277.62      294.74      9.64 o 
   6   7   6        5.01        5.86      2.83 o 
   7   7   6        9.57       19.72      8.24 o 
   8   7   6       50.44       58.85     19.61 o 
   9   7   6       89.99       53.88     23.60 o 
 -11   8   6       48.73       28.88      9.71 o 
 -10   8   6       27.02       24.89      5.65 o 
  -9   8   6      114.26       95.70     16.26 o 
  -8   8   6      389.31      368.73     22.00 o 
  -7   8   6      248.51      212.32     17.08 o 
  -6   8   6      817.94      845.61     19.33 o 
  -5   8   6      737.15      698.42     14.71 o 
  -4   8   6     1188.43     1174.52     28.01 o 
  -3   8   6     1218.05     1159.38     19.54 o 
  -2   8   6      229.15      218.07     11.18 o 
  -1   8   6      499.16      487.48     12.71 o 
   0   8   6      182.28      155.60      9.54 o 
   1   8   6      497.36      468.57     10.63 o 
   2   8   6       53.58       43.29      6.01 o 
   3   8   6        2.42        9.47      3.50 o 
   4   8   6      217.68      233.22     12.79 o 
   5   8   6       60.09       65.33     13.24 o 
   6   8   6        1.31        5.02      4.06 o 
   7   8   6        2.96        8.46      6.29 o 
   8   8   6       20.30       26.31     15.25 o 
   9   8   6       53.02       42.67     21.37 o 
 -11   9   6       26.10       28.04      8.48 o 
 -10   9   6        0.06        0.89      4.29 o 
  -9   9   6        2.20       11.18      5.14 o 
  -8   9   6        1.09        6.89      4.98 o 
  -7   9   6        9.42        6.62      5.20 o 
  -6   9   6      851.47      817.49     17.98 o 
  -5   9   6        0.96        8.29      4.00 o 
  -4   9   6      863.50      797.40     15.41 o 
  -3   9   6       89.79      100.95     12.60 o 
  -2   9   6       61.31       63.19      7.56 o 
  -1   9   6      306.80      297.18     11.14 o 
   0   9   6      135.79      130.07     11.16 o 
   1   9   6      183.21      197.82      8.25 o 
   2   9   6      301.38      285.98      9.32 o 
   3   9   6      647.26      661.94     17.93 o 
   4   9   6        2.40        6.68      3.72 o 
   5   9   6       28.48       25.02      6.66 o 
   6   9   6       32.40       34.87     11.20 o 
   7   9   6        6.32        7.17      7.05 o 
   8   9   6        5.53        5.75      5.78 o 
 -10  10   6       19.82       13.48      7.45 o 
  -9  10   6       34.60       41.99     10.65 o 
  -8  10   6       56.98       55.31     11.14 o 
  -7  10   6        5.11        8.36      3.81 o 
  -6  10   6       43.99       31.84      7.07 o 
  -5  10   6        1.48        8.60      4.80 o 
  -4  10   6       98.62       77.76     14.17 o 
  -3  10   6      217.63      202.83     15.11 o 
  -2  10   6       44.52       29.67      6.11 o 
  -1  10   6        9.19       11.56      3.10 o 
   0  10   6      144.60      137.29      9.84 o 
   1  10   6      161.42      165.11      7.48 o 
   2  10   6      463.00      461.11     27.99 o 
   3  10   6      342.73      358.06     13.77 o 
   4  10   6      202.77      219.59     16.73 o 
   5  10   6      216.53      207.33     12.42 o 
   6  10   6        0.65        6.68      2.80 o 
   7  10   6        3.76        7.87      9.00 o 
   8  10   6       18.74       20.59     10.41 o 
 -10  11   6        0.62        6.02      3.74 o 
  -9  11   6       28.68       16.18      5.74 o 
  -8  11   6       15.54       16.70      5.63 o 
  -7  11   6       84.59       74.21     16.44 o 
  -6  11   6        3.21        4.01      2.82 o 
  -5  11   6       29.05       32.21      6.87 o 
  -4  11   6      188.46      145.95     16.09 o 
  -3  11   6      126.00      143.91     11.79 o 
  -2  11   6       96.61       89.62     14.00 o 
  -1  11   6      299.72      281.52     10.96 o 
   0  11   6        0.00        3.02      2.28 o 
   1  11   6      159.51      173.24     14.90 o 
   2  11   6      944.57      947.31     16.48 o 
   3  11   6        8.52       16.77      4.41 o 
   4  11   6      243.97      289.30     15.90 o 
   5  11   6       79.18       57.07     14.78 o 
   6  11   6        0.00        4.86      2.55 o 
   7  11   6        4.11        6.85      6.50 o 
  -9  12   6       42.18       34.96      8.68 o 
  -8  12   6       30.00       34.30      8.85 o 
  -7  12   6       88.59       81.27     17.19 o 
  -6  12   6        1.13        9.45      5.17 o 
  -5  12   6        0.74        1.57      3.39 o 
  -4  12   6       19.77       17.20      5.33 o 
  -3  12   6       48.37       44.26      9.14 o 
  -2  12   6      333.73      320.99     11.27 o 
  -1  12   6       25.74       21.91      5.67 o 
   0  12   6       76.16       82.86     14.85 o 
   1  12   6       14.06       20.10      5.40 o 
   2  12   6       25.11       24.06      5.01 o 
   3  12   6       84.94       72.49     12.11 o 
   4  12   6       60.79       57.59     11.84 o 
   5  12   6        0.00        2.38      4.80 o 
   6  12   6       20.35        8.89      5.23 o 
   7  12   6       22.25       30.49     13.05 o 
  -8  13   6      385.69      489.59     17.27 o 
  -7  13   6       24.78       21.06      7.26 o 
  -6  13   6       70.85       95.58     16.45 o 
  -5  13   6        0.39        5.22      4.31 o 
  -4  13   6       46.71       37.26      7.83 o 
  -3  13   6        0.17        6.29      3.15 o 
  -2  13   6       22.04       19.15      5.10 o 
  -1  13   6      152.40      125.52     22.00 o 
   0  13   6       37.36       36.06      8.70 o 
   1  13   6       15.71       14.60      5.27 o 
   2  13   6      141.56      126.34     25.97 o 
   3  13   6       99.69       80.74     15.10 o 
   4  13   6       42.53       31.53      7.65 o 
   5  13   6       12.66       11.15      4.78 o 
   6  13   6      100.38       78.47     22.43 o 
  -7  14   6       61.26       59.80     19.02 o 
  -6  14   6      180.86      243.85     13.85 o 
  -5  14   6       30.19       34.93      9.24 o 
  -4  14   6        4.05        6.27      3.59 o 
  -3  14   6        7.89       10.89      4.60 o 
  -2  14   6        5.01        8.41      3.35 o 
  -1  14   6        6.81        4.31      4.49 o 
   0  14   6       12.12       20.80      5.00 o 
   1  14   6       21.72       13.57      5.65 o 
   2  14   6        6.45       14.79      7.09 o 
   3  14   6        9.99       15.74      4.85 o 
   4  14   6       57.93       48.36     22.18 o 
   5  14   6        0.56        8.32      6.46 o 
  -6  15   6       36.66       33.53     10.27 o 
  -5  15   6       89.01       91.23     26.58 o 
  -4  15   6      438.96      581.33     19.00 o 
  -3  15   6      471.53      543.62     17.46 o 
  -2  15   6        3.83        9.27      4.65 o 
  -1  15   6        0.02        6.88      4.77 o 
   0  15   6       18.48       19.42      8.35 o 
   1  15   6       62.32       53.19     14.53 o 
   2  15   6       32.56       25.07      9.32 o 
   3  15   6        0.69        3.78      3.25 o 
   4  15   6       71.66       47.72     19.20 o 
  -4  16   6      287.30      331.55     20.21 o 
  -3  16   6        6.06        3.44      5.86 o 
  -2  16   6       21.81       38.75     11.78 o 
  -1  16   6       69.64       57.49     18.43 o 
   0  16   6       17.80       18.94      6.49 o 
   1  16   6       16.19        9.35      4.24 o 
   2  16   6       36.14       21.10     10.07 o 
 -13   1   7        6.95        7.13      2.90 o 
 -12   1   7       42.33       42.57      8.15 o 
 -11   1   7        0.31        4.21      3.54 o 
 -10   1   7       88.99       76.00     10.32 o 
  -9   1   7      208.34      229.60     22.84 o 
  -8   1   7      171.85      193.14     17.19 o 
  -7   1   7       59.02       77.48      9.45 o 
  -6   1   7      247.95      238.18     13.00 o 
  -5   1   7      232.05      225.45     14.15 o 
  -4   1   7      252.94      247.38     11.47 o 
  -3   1   7      117.14      129.86     17.62 o 
  -2   1   7       55.66       76.66     10.05 o 
  -1   1   7      316.80      303.89      7.51 o 
   0   1   7     1121.50     1142.26     13.83 o 
   1   1   7        5.68        6.79      1.47 o 
   2   1   7      168.49      160.06      9.48 o 
   3   1   7       22.24       25.51      5.62 o 
   4   1   7       21.98       28.28      6.25 o 
   5   1   7       10.82       11.70      4.06 o 
   6   1   7       36.05       39.32      9.00 o 
   7   1   7      108.50       82.52     17.45 o 
   8   1   7     1167.54     1328.87     29.73 o 
   9   1   7      142.39      116.10     26.29 o 
  10   1   7       16.23       15.40      6.52 o 
 -13   2   7        3.32        6.59      2.93 o 
 -12   2   7       19.85       17.07      4.31 o 
 -11   2   7        0.10        8.97      3.40 o 
 -10   2   7       17.56       21.84      5.09 o 
  -9   2   7      346.28      340.43     12.17 o 
  -8   2   7     1515.78     1479.54     25.86 o 
  -7   2   7      206.93      206.44     10.40 o 
  -6   2   7       94.63      128.27     28.20 o 
  -5   2   7       28.25       35.95      7.67 o 
  -4   2   7       38.00       34.36      6.38 o 
  -3   2   7      130.92      158.65      9.14 o 
  -2   2   7       73.98      105.43     14.76 o 
  -1   2   7      372.57      379.91      9.52 o 
   0   2   7       89.23       83.64      6.73 o 
   1   2   7       40.33       37.45      3.90 o 
   2   2   7        4.35        4.17      1.10 o 
   3   2   7       50.50       47.37     10.52 o 
   4   2   7       45.61       37.48      6.88 o 
   5   2   7       32.61       48.77      9.49 o 
   6   2   7       47.93       36.16      8.64 o 
   7   2   7       84.68       58.63     13.37 o 
   8   2   7        3.41        8.85      4.21 o 
   9   2   7       22.97       21.70      8.62 o 
  10   2   7        0.46        4.14      6.30 o 
 -13   3   7       22.14       16.68      4.53 o 
 -12   3   7      118.74       86.17     17.75 o 
 -11   3   7      181.53      167.70     16.92 o 
 -10   3   7        3.12        8.74      2.76 o 
  -9   3   7      497.15      464.23     14.39 o 
  -8   3   7       57.15       91.56     11.19 o 
  -7   3   7      432.58      401.42      9.89 o 
  -6   3   7      367.88      335.51     13.21 o 
  -5   3   7     2301.73     2341.22     41.17 o 
  -4   3   7        0.59        4.64      4.57 o 
  -3   3   7       13.81       23.11      4.55 o 
  -2   3   7      119.57      126.51     11.77 o 
  -1   3   7      791.65      829.59     20.39 o 
   0   3   7     1860.62     1900.36     25.36 o 
   1   3   7       18.22       18.61      2.60 o 
   2   3   7       30.21       26.60      3.52 o 
   3   3   7      264.10      266.00      5.42 o 
   4   3   7      231.42      212.36      9.71 o 
   5   3   7      350.03      340.34     13.76 o 
   6   3   7        4.24        3.90      3.63 o 
   7   3   7       49.38       48.10      8.96 o 
   8   3   7       13.67       20.24      7.53 o 
   9   3   7        1.65        3.81      4.67 o 
 -12   4   7       13.68       15.84      6.93 o 
 -11   4   7       58.78       48.82      9.96 o 
 -10   4   7       51.07       47.83      7.79 o 
  -9   4   7       75.32       68.44      8.38 o 
  -8   4   7      157.23      124.96     13.64 o 
  -7   4   7     2634.03     2745.54     31.18 o 
  -6   4   7       43.95       67.89      9.69 o 
  -5   4   7      540.84      539.57     13.91 o 
  -4   4   7      337.64      323.64     15.46 o 
  -3   4   7      124.44      101.00     14.53 o 
  -2   4   7       39.78       53.04      7.33 o 
  -1   4   7        5.99        3.51      1.41 o 
   0   4   7      107.36      112.48      4.63 o 
   1   4   7       18.68       22.78      3.23 o 
   2   4   7       66.49       62.90      3.56 o 
   3   4   7      355.41      331.59      7.63 o 
   4   4   7      118.17      111.47      8.70 o 
   5   4   7        0.03        2.37      5.04 o 
   6   4   7      318.73      284.21     15.58 o 
   7   4   7       18.10       20.21      5.92 o 
   8   4   7        7.93       12.15      5.18 o 
   9   4   7        3.77        6.30      4.43 o 
 -12   5   7       36.50       24.13      7.27 o 
 -11   5   7       64.25       50.40     10.70 o 
 -10   5   7       20.33       24.05      5.00 o 
  -9   5   7       41.69       50.84      6.12 o 
  -8   5   7      139.46      165.21     16.44 o 
  -7   5   7       38.31       35.84      5.43 o 
  -6   5   7      112.46      173.56     12.51 o 
  -5   5   7      211.55      211.67     13.55 o 
  -4   5   7       85.12       65.17     12.36 o 
  -3   5   7        1.41        2.44      2.32 o 
  -2   5   7       22.57       33.84      5.65 o 
  -1   5   7      672.48      673.32     15.96 o 
   0   5   7       34.03       40.78      6.21 o 
   1   5   7      195.28      196.48      7.82 o 
   2   5   7       68.40       66.37      5.13 o 
   3   5   7      679.98      662.87     18.55 o 
   4   5   7      261.44      274.17      8.08 o 
   5   5   7       86.12       72.00      5.20 o 
   6   5   7      134.92      146.54     12.07 o 
   7   5   7       29.16       38.84     15.11 o 
   8   5   7       15.47       16.70      6.26 o 
   9   5   7      172.18      161.89     59.39 o 
 -12   6   7       41.92       36.66     11.48 o 
 -11   6   7       16.81       14.18      4.18 o 
 -10   6   7       63.89       64.17     12.56 o 
  -9   6   7       21.43       14.67      3.70 o 
  -8   6   7       32.93       28.96      5.23 o 
  -7   6   7       38.99       42.69      6.32 o 
  -6   6   7      535.14      592.52     10.69 o 
  -5   6   7        8.84       10.57      2.85 o 
  -4   6   7      218.28      189.71      8.70 o 
  -3   6   7      426.87      387.58     15.47 o 
  -2   6   7      186.88      163.49      7.09 o 
  -1   6   7       16.14       15.79      3.71 o 
   0   6   7      493.68      478.01     14.86 o 
   1   6   7      130.71      134.74     10.19 o 
   2   6   7        4.37        9.66      1.92 o 
   3   6   7        0.02        2.11      1.66 o 
   4   6   7       35.34       32.17      7.07 o 
   5   6   7       70.51       61.97      7.07 o 
   6   6   7      102.22      105.58     23.99 o 
   7   6   7        1.76        3.90      5.93 o 
   8   6   7        6.76       18.86     10.99 o 
   9   6   7      118.39       81.13     41.13 o 
 -12   7   7       29.98       19.13      6.30 o 
 -11   7   7        9.98       11.78      6.58 o 
 -10   7   7       26.72       31.49      6.11 o 
  -9   7   7      794.93      852.84     19.41 o 
  -8   7   7        1.01       13.78      4.45 o 
  -7   7   7      139.30      163.91     21.92 o 
  -6   7   7      201.32      210.46     10.92 o 
  -5   7   7       45.08       39.32      5.45 o 
  -4   7   7        3.11        3.92      1.37 o 
  -3   7   7      567.75      574.53     11.71 o 
  -2   7   7       53.06       53.00      7.49 o 
  -1   7   7        9.68       10.55      2.41 o 
   0   7   7      210.79      219.10     12.43 o 
   1   7   7      334.93      344.85     11.72 o 
   2   7   7      110.19      111.62      8.93 o 
   3   7   7      162.54      163.82      8.25 o 
   4   7   7       92.59       87.29      7.52 o 
   5   7   7        3.16        6.31      6.89 o 
   6   7   7        6.09        9.06      5.94 o 
   7   7   7       86.59      101.70     23.27 o 
   8   7   7        9.78       16.23     10.51 o 
   9   7   7        0.14        9.35      4.49 o 
 -11   8   7       96.01       83.58     28.63 o 
 -10   8   7       24.89       18.48      8.15 o 
  -9   8   7        2.40        8.03      5.01 o 
  -8   8   7       39.40       38.56      7.56 o 
  -7   8   7        1.67        6.01      3.57 o 
  -6   8   7       11.74       11.78      3.65 o 
  -5   8   7        0.93        6.09      4.04 o 
  -4   8   7     1365.47     1277.22     22.95 o 
  -3   8   7     1679.68     1661.91     34.37 o 
  -2   8   7       39.52       47.31      5.98 o 
  -1   8   7       63.42       71.03      9.12 o 
   0   8   7      175.47      182.53      9.20 o 
   1   8   7        3.60        6.82      3.48 o 
   2   8   7      285.92      288.27     14.05 o 
   3   8   7       11.56        9.57      2.98 o 
   4   8   7      126.96      138.27     19.00 o 
   5   8   7       53.93       51.34     14.58 o 
   6   8   7        1.90        6.78      5.02 o 
   7   8   7       15.88       23.84      8.80 o 
   8   8   7        0.24        1.33      8.97 o 
 -11   9   7       92.55       70.23     17.96 o 
 -10   9   7       19.41       13.89      6.02 o 
  -9   9   7        1.30        8.79      3.89 o 
  -8   9   7      111.07       95.09     20.22 o 
  -7   9   7        1.77       10.42      3.90 o 
  -6   9   7       86.15       78.39     10.61 o 
  -5   9   7      397.89      296.07     12.99 o 
  -4   9   7       54.59       54.32      8.58 o 
  -3   9   7       87.46       87.15     13.96 o 
  -2   9   7      112.64      121.47     19.77 o 
  -1   9   7      429.37      453.49     11.12 o 
   0   9   7       74.85       80.15      9.85 o 
   1   9   7      257.59      268.83     16.64 o 
   2   9   7        7.81        7.55      2.13 o 
   3   9   7        3.78        7.55      4.32 o 
   4   9   7        0.03        2.97      2.61 o 
   5   9   7        0.39        7.49      3.49 o 
   6   9   7       37.91       39.13     11.35 o 
   7   9   7       12.85       20.62      6.69 o 
   8   9   7        8.68        7.94      8.85 o 
 -10  10   7        7.80       13.67      5.96 o 
  -9  10   7       17.07       16.83      6.49 o 
  -8  10   7       35.67       22.24      6.81 o 
  -7  10   7       33.30       31.22      6.59 o 
  -6  10   7        8.33        9.38      3.60 o 
  -5  10   7      347.53      310.09     12.37 o 
  -4  10   7      384.50      334.53     15.36 o 
  -3  10   7       57.68       44.24      9.75 o 
  -2  10   7      194.71      211.46     23.37 o 
  -1  10   7      112.06      138.89     18.19 o 
   0  10   7       31.33       25.01      4.04 o 
   1  10   7      157.24      149.71     10.21 o 
   2  10   7      233.92      225.96     14.52 o 
   3  10   7      384.09      407.76     14.83 o 
   4  10   7      350.27      360.86     16.55 o 
   5  10   7        4.14        6.87      3.61 o 
   6  10   7       26.23       26.25     14.23 o 
   7  10   7        5.15        8.78      8.30 o 
 -10  11   7        2.34        3.83      5.74 o 
  -9  11   7        4.26       12.31      5.25 o 
  -8  11   7        4.90       13.30      6.11 o 
  -7  11   7      190.03      190.75     14.75 o 
  -6  11   7       93.60       95.23      9.64 o 
  -5  11   7      123.08      131.36     11.69 o 
  -4  11   7       12.62       18.53      5.62 o 
  -3  11   7        0.40        1.20      3.40 o 
  -2  11   7      347.35      334.14     13.80 o 
  -1  11   7        0.56        8.16      4.01 o 
   0  11   7       43.71       36.98      5.91 o 
   1  11   7      138.20      137.90     16.68 o 
   2  11   7      237.34      278.42     14.28 o 
   3  11   7      127.67      113.34     20.10 o 
   4  11   7      585.81      653.00     17.69 o 
   5  11   7      188.85      209.66     20.57 o 
   6  11   7       13.07        8.53      6.85 o 
   7  11   7       75.46       45.05     31.35 o 
  -9  12   7        5.91        4.36      5.59 o 
  -8  12   7        0.18       11.80      5.92 o 
  -7  12   7       21.04       18.19      6.86 o 
  -6  12   7        0.09        3.43      3.73 o 
  -5  12   7       10.55       10.32      3.74 o 
  -4  12   7        0.00        6.69      3.84 o 
  -3  12   7        8.59       21.23      6.36 o 
  -2  12   7       14.36       17.06      3.67 o 
  -1  12   7       54.75       19.92      7.57 o 
   0  12   7      104.54       91.27     19.32 o 
   1  12   7       39.47       37.81     10.62 o 
   2  12   7       93.69      100.33     10.77 o 
   3  12   7      143.57      104.60     24.12 o 
   4  12   7      460.05      495.43     15.86 o 
   5  12   7      144.28      115.54     35.91 o 
   6  12   7        0.96        5.46      5.31 o 
  -8  13   7       91.63       70.32     28.39 o 
  -7  13   7       21.70       13.57      6.62 o 
  -6  13   7       48.77       45.28     11.11 o 
  -5  13   7       29.46       33.11      9.98 o 
  -4  13   7       69.77       65.74     15.87 o 
  -3  13   7       23.79       30.55      6.69 o 
  -2  13   7        0.42        6.61      3.57 o 
  -1  13   7       40.87       43.84      8.67 o 
   0  13   7       41.02       39.87     11.19 o 
   1  13   7       17.12       16.19      6.78 o 
   2  13   7      120.29      139.86     12.83 o 
   3  13   7       82.30       59.29     17.69 o 
   4  13   7       25.14       19.28      7.31 o 
   5  13   7       18.45       22.58      9.11 o 
  -7  14   7       38.84       38.05     10.45 o 
  -6  14   7       16.27       24.27      7.71 o 
  -5  14   7       54.01       51.28     12.61 o 
  -4  14   7       12.12        9.31      2.93 o 
  -3  14   7        5.21        8.68      3.18 o 
  -2  14   7       67.58       86.12     20.38 o 
  -1  14   7       32.83       37.28      8.59 o 
   0  14   7        4.85       12.06      3.64 o 
   1  14   7       77.81       52.11     13.52 o 
   2  14   7       20.98       17.58      6.46 o 
   3  14   7       16.95       27.18     13.08 o 
   4  14   7       48.80       34.49     15.81 o 
  -5  15   7        1.88        2.80      3.83 o 
  -4  15   7      117.59      141.23     17.10 o 
  -3  15   7        3.58        6.60      4.46 o 
  -2  15   7      161.36      149.12     14.73 o 
  -1  15   7       27.57       34.12      8.42 o 
   0  15   7        0.45       -4.64      7.21 o 
   1  15   7       30.59       28.11      6.25 o 
   2  15   7        0.53        3.34      5.03 o 
  -3  16   7        3.41        7.65      4.70 o 
  -2  16   7        0.13        0.20      5.16 o 
  -1  16   7       70.92       72.00     23.06 o 
   0  16   7       14.81       16.56      5.41 o 
 -12   0   8        8.86        7.99      5.65 o 
 -11   0   8       26.18       35.18      7.91 o 
 -10   0   8        9.10       11.67      5.57 o 
  -9   0   8       63.28       58.94     10.90 o 
  -8   0   8      136.35      144.66     16.25 o 
  -7   0   8      569.72      593.63     27.03 o 
  -6   0   8       30.89       15.75      7.71 o 
  -5   0   8      509.07      441.00     23.86 o 
  -4   0   8       22.48       13.14      4.86 o 
  -3   0   8      118.26      116.17     26.12 o 
  -2   0   8      700.24      719.69     20.86 o 
  -1   0   8       80.86       75.34     13.19 o 
   0   0   8        4.99        3.09      2.04 o 
   1   0   8      968.91     1062.63     19.30 o 
   2   0   8        6.87        1.37      5.99 o 
   3   0   8        1.98        0.49      6.94 o 
   4   0   8        2.14        4.65      3.97 o 
   5   0   8        0.44        8.05      3.70 o 
   6   0   8       20.30       13.32      8.61 o 
   7   0   8       10.48        8.75      8.15 o 
   8   0   8     1667.01     1909.83     53.12 o 
   9   0   8      280.58      319.24     43.01 o 
 -12   1   8      160.04      152.61     17.61 o 
 -11   1   8        5.21        3.82      2.98 o 
 -10   1   8        0.49        8.57      3.31 o 
  -9   1   8      118.50      126.43     12.64 o 
  -8   1   8       39.82       54.52      6.67 o 
  -7   1   8      211.64      223.95     13.86 o 
  -6   1   8     1305.61     1308.43     28.44 o 
  -5   1   8      423.26      430.42     14.51 o 
  -4   1   8      371.61      352.29     11.43 o 
  -3   1   8      670.49      637.87     13.68 o 
  -2   1   8       90.09      118.62     16.63 o 
  -1   1   8        2.11        3.23      1.54 o 
   0   1   8       10.31        9.70      1.71 o 
   1   1   8        9.70        8.12      1.59 o 
   2   1   8      332.53      195.60     57.62 o 
   3   1   8       62.62       63.15      9.72 o 
   4   1   8       81.80       96.76     20.73 o 
   5   1   8       30.99       29.74      5.19 o 
   6   1   8        0.00        3.59      3.80 o 
   7   1   8       59.01       47.50     12.33 o 
   8   1   8      201.89      207.29     17.65 o 
   9   1   8        2.07        5.93      7.15 o 
 -12   2   8       79.88       60.73     13.13 o 
 -11   2   8        2.44        5.50      2.48 o 
 -10   2   8       13.15       21.66      5.04 o 
  -9   2   8       63.88       63.98      7.68 o 
  -8   2   8       75.64      105.52     11.08 o 
  -7   2   8        2.22        7.89      4.67 o 
  -6   2   8     1544.47     1624.27     43.65 o 
  -5   2   8       61.93       95.81     17.74 o 
  -4   2   8       13.55       21.41      4.50 o 
  -3   2   8       54.54       62.97      9.59 o 
  -2   2   8       45.93       64.50     11.83 o 
  -1   2   8     1135.77     1146.19     27.37 o 
   0   2   8      251.75      263.83      6.25 o 
   1   2   8       16.92       19.77      2.74 o 
   2   2   8       11.74       12.72      2.62 o 
   3   2   8      124.51      148.09     22.15 o 
   4   2   8       99.32       89.04     17.31 o 
   5   2   8       48.12       49.37     13.67 o 
   6   2   8        0.01        4.26      6.35 o 
   7   2   8      645.84      640.64     26.37 o 
   8   2   8       21.69       22.38      8.46 o 
   9   2   8        1.44        9.52      8.55 o 
 -12   3   8        9.22       10.32      4.30 o 
 -11   3   8        1.36        4.89      3.46 o 
 -10   3   8       16.59       11.16      3.99 o 
  -9   3   8        0.01        8.00      2.87 o 
  -8   3   8      629.04      565.73     13.60 o 
  -7   3   8        7.88        8.57      4.42 o 
  -6   3   8     1744.04     1362.14    199.88 o 
  -5   3   8      651.07      654.50     29.77 o 
  -4   3   8        3.04        4.59      3.94 o 
  -3   3   8      148.62      140.06     18.78 o 
  -2   3   8        2.93        6.44      2.55 o 
  -1   3   8     1678.72     1556.22     86.29 o 
   0   3   8      445.56      412.86      9.39 o 
   1   3   8        7.82       10.24      1.93 o 
   2   3   8      559.77      576.72     10.24 o 
   3   3   8      119.01      113.43      5.77 o 
   4   3   8       35.48       38.99     10.98 o 
   5   3   8       13.59       13.33      5.90 o 
   6   3   8       38.61       37.91     11.17 o 
   7   3   8       48.13       31.23      8.51 o 
   8   3   8        0.91        5.52      4.94 o 
   9   3   8        0.48        5.41      4.54 o 
 -12   4   8       16.31       19.04      6.02 o 
 -11   4   8      100.21       93.62     18.46 o 
 -10   4   8        0.01        5.80      3.55 o 
  -9   4   8      537.18      487.65     14.04 o 
  -8   4   8        2.67       10.45      2.70 o 
  -7   4   8      122.18      120.66     14.15 o 
  -6   4   8      261.85      249.38     14.73 o 
  -5   4   8     1368.93     1283.06     23.61 o 
  -4   4   8       44.42       50.69      7.92 o 
  -3   4   8        7.59        9.68      3.64 o 
  -2   4   8      112.84      129.11     11.05 o 
  -1   4   8      146.11      144.78      9.77 o 
   0   4   8      136.32      136.17     12.61 o 
   1   4   8       62.49       55.48      7.26 o 
   2   4   8       10.17        9.80      1.63 o 
   3   4   8      202.23      199.87     10.42 o 
   4   4   8       88.06      103.84     18.76 o 
   5   4   8       11.17       13.21      6.78 o 
   6   4   8        6.11       10.75      3.60 o 
   7   4   8       28.07       23.07      9.42 o 
   8   4   8        0.03        9.05      6.95 o 
   9   4   8        1.25        7.09      4.24 o 
 -12   5   8       14.46       18.34      5.74 o 
 -11   5   8       13.59       15.98      4.67 o 
 -10   5   8      434.00      470.64     23.94 o 
  -9   5   8      176.89      148.87     10.69 o 
  -8   5   8       36.41       34.89      5.40 o 
  -7   5   8      591.30      603.81     15.19 o 
  -6   5   8       44.19       45.44      6.51 o 
  -5   5   8      108.65      118.38     16.61 o 
  -4   5   8        3.14        7.72      2.57 o 
  -3   5   8        1.19        2.32      1.77 o 
  -2   5   8       41.53       44.98      8.41 o 
  -1   5   8        3.85        5.02      3.23 o 
   0   5   8     1340.55     1362.81     20.18 o 
   1   5   8      354.34      344.21      8.53 o 
   2   5   8       21.18       19.73      3.09 o 
   3   5   8     1711.72     1758.21     23.12 o 
   4   5   8       28.60       36.95     10.14 o 
   5   5   8       24.37       28.68      6.79 o 
   6   5   8        7.66        8.46      6.85 o 
   7   5   8       16.84       30.67     11.81 o 
   8   5   8        0.06        5.42      8.83 o 
 -12   6   8       38.30       28.29     11.21 o 
 -11   6   8      129.29       95.73     21.89 o 
 -10   6   8        0.59        6.99      4.53 o 
  -9   6   8      264.80      277.67     20.47 o 
  -8   6   8      383.01      372.61     11.76 o 
  -7   6   8       45.23       52.38      8.35 o 
  -6   6   8       63.94       73.80      7.22 o 
  -5   6   8        4.59        3.33      1.74 o 
  -4   6   8      116.26      112.65     13.96 o 
  -3   6   8       56.97       48.84      6.55 o 
  -2   6   8      173.18      179.18     14.75 o 
  -1   6   8      158.47      192.28     26.29 o 
   0   6   8      212.56      204.72     15.03 o 
   1   6   8      604.52      607.89     11.33 o 
   2   6   8     1190.10     1261.94     17.82 o 
   3   6   8        2.76        4.67      2.39 o 
   4   6   8        0.31        3.27      2.28 o 
   5   6   8      143.52      141.77     35.08 o 
   6   6   8        0.14        8.94      6.81 o 
   7   6   8       17.41       25.79     11.61 o 
   8   6   8       43.75       44.02     12.48 o 
 -11   7   8       53.22       53.07     13.82 o 
 -10   7   8       46.86       36.40      7.49 o 
  -9   7   8      253.36      250.15     21.25 o 
  -8   7   8       14.83       13.37      5.38 o 
  -7   7   8      111.04       94.05     12.24 o 
  -6   7   8        3.46        4.44      2.32 o 
  -5   7   8       62.16       48.72      7.94 o 
  -4   7   8       34.57       36.12      6.40 o 
  -3   7   8      655.14      625.77     15.00 o 
  -2   7   8        0.76        1.80      2.17 o 
  -1   7   8       32.28       40.39      7.90 o 
   0   7   8      542.70      551.10     16.93 o 
   1   7   8      116.40      115.70      8.58 o 
   2   7   8      480.80      491.18     13.02 o 
   3   7   8       21.58       20.83      4.74 o 
   4   7   8        9.97        7.43      2.59 o 
   5   7   8       64.96       64.52     16.34 o 
   6   7   8      246.65      229.27     52.42 o 
   7   7   8       26.76        9.33      6.12 o 
   8   7   8        0.22       13.23      7.66 o 
 -11   8   8       18.85       16.09      6.24 o 
 -10   8   8      109.23       96.03     15.94 o 
  -9   8   8       14.42       14.48      4.68 o 
  -8   8   8       56.71       57.42      9.41 o 
  -7   8   8       15.35       20.87      4.65 o 
  -6   8   8       57.22       57.42     12.65 o 
  -5   8   8      125.94      122.25     16.81 o 
  -4   8   8      130.93      155.60     13.03 o 
  -3   8   8      875.51      812.18     15.49 o 
  -2   8   8      259.21      257.53     14.54 o 
  -1   8   8      847.89      855.58     18.00 o 
   0   8   8       39.64       53.40      8.85 o 
   1   8   8      145.32      123.93     12.60 o 
   2   8   8      136.94      151.20      8.32 o 
   3   8   8       13.95       12.82      3.95 o 
   4   8   8       52.13       47.60     11.24 o 
   5   8   8       98.41       85.70     27.87 o 
   6   8   8       46.00       48.06     16.53 o 
   7   8   8        7.62       17.70      6.58 o 
 -10   9   8       26.07       31.27      8.83 o 
  -9   9   8      115.33      121.28     28.24 o 
  -8   9   8        4.52        9.02      6.49 o 
  -7   9   8        6.40       10.08      3.08 o 
  -6   9   8      111.41       97.20     15.72 o 
  -5   9   8      133.39      109.92     19.34 o 
  -4   9   8     1185.50     1112.58     18.24 o 
  -3   9   8      292.34      247.80     11.69 o 
  -2   9   8      947.88      878.43     22.76 o 
  -1   9   8       12.97       16.91      3.63 o 
   0   9   8        1.88        4.67      2.24 o 
   1   9   8      194.80      211.86      9.64 o 
   2   9   8      228.30      230.35     10.26 o 
   3   9   8      152.49      152.04      7.95 o 
   4   9   8       13.02       15.13      6.97 o 
   5   9   8      109.20       92.28     33.02 o 
   6   9   8        3.75        8.93      6.32 o 
   7   9   8        7.07        3.97     10.13 o 
 -10  10   8       37.65       35.54      9.78 o 
  -9  10   8        3.42        9.77      4.99 o 
  -8  10   8        0.48        2.02      5.98 o 
  -7  10   8       30.84       42.11     11.70 o 
  -6  10   8       33.35       27.20      7.82 o 
  -5  10   8       84.34       68.50     16.53 o 
  -4  10   8       50.15       75.77     13.87 o 
  -3  10   8        3.23        6.74      3.46 o 
  -2  10   8       18.62       29.20      6.34 o 
  -1  10   8       18.09       17.94      4.86 o 
   0  10   8       18.49       20.61      4.86 o 
   1  10   8        0.57        5.60      2.28 o 
   2  10   8      246.57      278.22     12.30 o 
   3  10   8       80.18       60.34     15.28 o 
   4  10   8      164.08      174.65     17.12 o 
   5  10   8       67.90       62.97     23.15 o 
   6  10   8      192.62      246.07     20.65 o 
  -9  11   8       44.52       52.38     16.84 o 
  -8  11   8        0.02        7.72      3.99 o 
  -7  11   8       30.95       24.88      6.63 o 
  -6  11   8       63.41       59.01     16.28 o 
  -5  11   8       78.31       74.20     15.13 o 
  -4  11   8       79.69       78.53     13.79 o 
  -3  11   8       52.39       49.76      9.88 o 
  -2  11   8       63.77       55.51     10.89 o 
  -1  11   8      289.91      292.58     10.99 o 
   0  11   8      106.56       99.33     10.38 o 
   1  11   8       60.74       47.95     10.08 o 
   2  11   8       46.68       38.84     10.28 o 
   3  11   8       71.25       74.98     14.78 o 
   4  11   8      435.21      460.54     16.27 o 
   5  11   8       57.42       47.07     18.25 o 
   6  11   8      287.41      326.88     22.34 o 
  -8  12   8       47.41       37.18     12.18 o 
  -7  12   8        0.01        5.29      4.32 o 
  -6  12   8        1.38        4.44      2.93 o 
  -5  12   8       27.83       25.31      5.97 o 
  -4  12   8        8.50       14.17      5.21 o 
  -3  12   8        9.46       11.38      3.95 o 
  -2  12   8       29.22       28.42      5.27 o 
  -1  12   8       19.75       24.71      5.98 o 
   0  12   8       15.42       20.81      6.35 o 
   1  12   8      111.76      116.52     24.66 o 
   2  12   8       13.15       11.00      4.73 o 
   3  12   8        3.53        6.03      3.30 o 
   4  12   8        5.08        8.52      6.34 o 
   5  12   8        7.51       12.33      6.12 o 
  -7  13   8      285.63      396.59     16.29 o 
  -6  13   8      131.10      220.30     43.42 o 
  -5  13   8       13.13       14.94      6.26 o 
  -4  13   8        1.84        1.75      3.78 o 
  -3  13   8        1.35        5.79      3.03 o 
  -2  13   8       22.39       24.26      6.94 o 
  -1  13   8       21.48       19.01      6.72 o 
   0  13   8       92.45       90.05     21.77 o 
   1  13   8      164.41      131.75     32.58 o 
   2  13   8       79.77       77.03     20.18 o 
   3  13   8      170.55      191.72     14.13 o 
   4  13   8       32.60       30.46     22.63 o 
  -6  14   8        9.22       14.39      5.71 o 
  -5  14   8      118.77      133.07     25.78 o 
  -4  14   8      188.12      197.46     15.62 o 
  -3  14   8        8.22        9.11      3.68 o 
  -2  14   8       18.64       28.03      7.69 o 
  -1  14   8       27.04       29.00      9.47 o 
   0  14   8       39.56       30.76      7.30 o 
   1  14   8        4.50        4.79      3.98 o 
   2  14   8       14.44       10.83      5.01 o 
   3  14   8        1.87       11.29      3.90 o 
  -4  15   8        7.06        5.69      3.85 o 
  -3  15   8        0.05        4.16      3.79 o 
  -2  15   8      298.06      358.93     14.44 o 
  -1  15   8      147.92      167.74     31.50 o 
   0  15   8        0.63        2.99      2.94 o 
   1  15   8        0.58        3.99      3.74 o 
 -12   1   9       84.45       65.18     14.45 o 
 -11   1   9        5.79       14.76      5.15 o 
 -10   1   9        9.36        8.98      3.81 o 
  -9   1   9       12.51       15.41      3.90 o 
  -8   1   9      188.22      239.81     25.35 o 
  -7   1   9      165.85      168.99     34.59 o 
  -6   1   9       11.35       15.88      5.10 o 
  -5   1   9       86.04      105.76     17.00 o 
  -4   1   9        8.43        8.34      3.51 o 
  -3   1   9      321.22      322.13     10.59 o 
  -2   1   9      210.72      225.37     11.46 o 
  -1   1   9        0.04        2.15      1.50 o 
   0   1   9      306.13      288.41      8.92 o 
   1   1   9       11.80       10.72      2.55 o 
   2   1   9      441.66      425.43     18.91 o 
   3   1   9        1.10        6.34      4.17 o 
   4   1   9      192.47      175.50     17.64 o 
   5   1   9       22.45       26.73      7.58 o 
   6   1   9       49.42       60.42     12.87 o 
   7   1   9        3.71        7.15      4.91 o 
   8   1   9       13.52       14.93      6.00 o 
 -12   2   9        0.21        6.19      2.67 o 
 -11   2   9       30.40       27.78      6.30 o 
 -10   2   9        4.07        9.13      3.15 o 
  -9   2   9        7.50        7.30      3.24 o 
  -8   2   9        8.88       12.01      3.85 o 
  -7   2   9       15.88       16.58      6.41 o 
  -6   2   9     2041.93     1895.99     34.14 o 
  -5   2   9      328.50      312.74     13.75 o 
  -4   2   9       72.22       70.65     13.39 o 
  -3   2   9      113.13      146.85     13.51 o 
  -2   2   9       14.11       11.70      3.54 o 
  -1   2   9        1.73        6.74      3.40 o 
   0   2   9      174.32      165.28      6.86 o 
   1   2   9        0.70        2.43      0.94 o 
   2   2   9       98.52      102.79      9.62 o 
   3   2   9      154.90      152.01     34.60 o 
   4   2   9       65.10       59.10     13.46 o 
   5   2   9       18.62        4.94      4.44 o 
   6   2   9        0.69        0.06      4.37 o 
   7   2   9       10.47       12.58      6.33 o 
   8   2   9        5.47        6.29      5.77 o 
 -12   3   9      246.52      286.59     25.88 o 
 -11   3   9       40.58       35.73      7.62 o 
 -10   3   9      125.28      132.34     12.06 o 
  -9   3   9        4.27        7.89      3.74 o 
  -8   3   9        3.24        7.89      3.60 o 
  -7   3   9      400.87      360.82     16.52 o 
  -6   3   9       57.75       93.96     15.47 o 
  -5   3   9      547.50      531.95     26.38 o 
  -4   3   9     1284.48     1341.16     45.18 o 
  -3   3   9     1017.61      986.09     19.55 o 
  -2   3   9       68.83       72.26     10.82 o 
  -1   3   9       78.33       84.85     14.08 o 
   0   3   9       88.43       85.83      7.02 o 
   1   3   9      554.90      530.58     12.12 o 
   2   3   9      322.18      326.53      8.78 o 
   3   3   9       34.61       38.85      8.26 o 
   4   3   9       51.37       28.10     10.26 o 
   5   3   9       51.55       55.58     14.38 o 
   6   3   9        1.45        7.02      4.34 o 
   7   3   9        7.90       11.93     11.76 o 
   8   3   9        6.19       19.15     13.22 o 
 -12   4   9        0.69        6.21      4.30 o 
 -11   4   9       31.11       22.70      5.78 o 
 -10   4   9      129.83      150.76     13.16 o 
  -9   4   9       58.75       49.79      7.61 o 
  -8   4   9      174.95      176.80     21.06 o 
  -7   4   9      231.21      191.70     14.39 o 
  -6   4   9      138.92      147.57     19.14 o 
  -5   4   9      993.25      964.71     19.47 o 
  -4   4   9       16.05       15.61      4.59 o 
  -3   4   9        1.06        6.70      4.42 o 
  -2   4   9        0.02        2.56      3.15 o 
  -1   4   9        1.13        3.42      2.95 o 
   0   4   9       84.08       83.58     11.61 o 
   1   4   9       19.43       17.15      4.32 o 
   2   4   9        4.47        5.46      2.03 o 
   3   4   9      193.46      177.61     16.63 o 
   4   4   9       41.74       38.16      8.71 o 
   5   4   9       89.12       73.55     17.49 o 
   6   4   9        5.72        5.38      2.94 o 
   7   4   9       59.26       57.96     20.00 o 
   8   4   9       10.69       11.95      6.79 o 
 -12   5   9      189.70      208.51     27.85 o 
 -11   5   9       26.36       27.86      6.28 o 
 -10   5   9        4.46        7.34      3.89 o 
  -9   5   9       15.26       17.67      4.03 o 
  -8   5   9       30.76       39.81      7.65 o 
  -7   5   9        4.06       13.55      4.08 o 
  -6   5   9        0.28        9.88      3.88 o 
  -5   5   9       22.92       37.61      7.94 o 
  -4   5   9       90.53      101.54     19.96 o 
  -3   5   9       46.87       64.41     12.68 o 
  -2   5   9      522.37      533.67     14.12 o 
  -1   5   9        6.63       13.63      4.68 o 
   0   5   9       71.07       74.78     14.63 o 
   1   5   9       36.36       43.38      6.24 o 
   2   5   9       75.37       80.32      7.87 o 
   3   5   9      190.70      183.80     35.39 o 
   4   5   9      106.96      115.00     28.22 o 
   5   5   9       20.90       21.46      8.19 o 
   6   5   9       13.50       20.10      7.83 o 
   7   5   9        0.94        2.42     10.04 o 
   8   5   9       58.28       42.30     24.73 o 
 -11   6   9       88.19       65.61     14.64 o 
 -10   6   9      108.98       84.05     21.80 o 
  -9   6   9      117.43      109.92     17.94 o 
  -8   6   9       11.46       12.04      4.16 o 
  -7   6   9      191.99      210.18     13.71 o 
  -6   6   9      101.10      104.69     12.23 o 
  -5   6   9       85.30       84.97     13.35 o 
  -4   6   9       21.98       29.10      6.47 o 
  -3   6   9        6.25        6.83      5.71 o 
  -2   6   9       83.83       87.89     15.85 o 
  -1   6   9      836.70      806.70     17.09 o 
   0   6   9       50.90       63.41     13.49 o 
   1   6   9      454.81      473.52     18.26 o 
   2   6   9       25.59       21.84      4.30 o 
   3   6   9       28.76       25.09      8.04 o 
   4   6   9      182.55      180.44     17.28 o 
   5   6   9        0.42       10.53      7.05 o 
   6   6   9        0.26        2.13      8.77 o 
   7   6   9       24.10        9.69     10.60 o 
 -11   7   9        2.83       11.90      4.62 o 
 -10   7   9       58.68       60.31     11.50 o 
  -9   7   9        5.25        2.86      4.21 o 
  -8   7   9      263.86      227.72     31.57 o 
  -7   7   9       48.72       50.92     10.48 o 
  -6   7   9        0.05        6.28      3.22 o 
  -5   7   9        0.25        5.56      4.47 o 
  -4   7   9      129.40      139.85     18.97 o 
  -3   7   9       27.62       29.31      7.43 o 
  -2   7   9        1.61        8.10      3.81 o 
  -1   7   9      101.19       87.60     17.73 o 
   0   7   9      377.27      411.39     13.47 o 
   1   7   9       49.76       47.87      7.33 o 
   2   7   9      306.53      339.59     11.21 o 
   3   7   9       50.06       48.88      7.87 o 
   4   7   9        0.14        3.78      6.22 o 
   5   7   9        0.60        7.31      6.00 o 
   6   7   9       23.39       20.50     16.01 o 
   7   7   9       26.84       17.55     13.24 o 
 -10   8   9       82.34       56.06     15.44 o 
  -9   8   9      470.64      532.76     22.92 o 
  -8   8   9        0.10        7.22      4.63 o 
  -7   8   9       92.12      107.88     16.37 o 
  -6   8   9        1.46        8.15      4.20 o 
  -5   8   9        9.92        4.47      6.22 o 
  -4   8   9       63.99       69.83     12.52 o 
  -3   8   9      103.39       80.72     16.73 o 
  -2   8   9     1108.71     1140.52     23.18 o 
  -1   8   9      875.98      908.09     28.47 o 
   0   8   9        2.11        7.01      3.53 o 
   1   8   9       51.79       44.82      8.63 o 
   2   8   9        2.52        6.65      3.44 o 
   3   8   9        6.72        6.08      4.54 o 
   4   8   9       18.47       21.12     11.76 o 
   5   8   9        0.47        4.49      5.53 o 
   6   8   9       16.50       13.02      6.53 o 
   7   8   9       58.82       32.13     27.22 o 
 -10   9   9      264.07      354.66     18.49 o 
  -9   9   9      218.59      278.78     23.46 o 
  -8   9   9       17.28       18.84      5.51 o 
  -7   9   9        0.57        9.67      4.57 o 
  -6   9   9       45.37       55.77     10.97 o 
  -5   9   9        0.22        2.96      4.91 o 
  -4   9   9      156.74      135.23     12.89 o 
  -3   9   9      296.56      279.26     18.10 o 
  -2   9   9        2.75       14.52      5.16 o 
  -1   9   9       21.72       21.53      6.03 o 
   0   9   9      146.67      131.95     13.54 o 
   1   9   9       94.25      104.35     20.86 o 
   2   9   9       81.15       90.31     13.50 o 
   3   9   9       78.47       51.51     17.10 o 
   4   9   9       45.97       60.52     22.12 o 
   5   9   9        8.48       17.23     13.60 o 
   6   9   9       11.04       16.54      6.07 o 
  -9  10   9       13.40       17.52      6.17 o 
  -8  10   9       26.80       29.39      9.16 o 
  -7  10   9        4.05        4.12      3.25 o 
  -6  10   9       42.97       34.38     11.26 o 
  -5  10   9      170.05      160.44     14.99 o 
  -4  10   9       20.07        7.82      4.53 o 
  -3  10   9       17.37       18.60      4.88 o 
  -2  10   9      607.16      544.05     13.91 o 
  -1  10   9        5.51        7.11      5.01 o 
   0  10   9        1.90       -0.52      3.13 o 
   1  10   9      158.58      160.98     12.15 o 
   2  10   9        0.22        2.28      3.46 o 
   3  10   9        1.28        2.76      3.89 o 
   4  10   9      148.01      133.63     46.91 o 
   5  10   9      286.11      319.12     20.73 o 
  -9  11   9        0.88        1.83      5.95 o 
  -8  11   9       10.73       16.06      8.44 o 
  -7  11   9       21.21       17.84      5.54 o 
  -6  11   9       10.69       12.79      6.06 o 
  -5  11   9       47.35       47.93     13.71 o 
  -4  11   9      347.98      398.04     13.85 o 
  -3  11   9       14.58       16.14      3.55 o 
  -2  11   9       10.61       18.07      4.28 o 
  -1  11   9       19.24       19.98      5.36 o 
   0  11   9       75.05       76.03     14.76 o 
   1  11   9        3.58       10.05      3.90 o 
   2  11   9       18.94       16.52      9.18 o 
   3  11   9      113.72       70.39     30.49 o 
   4  11   9       23.83       27.78     11.33 o 
   5  11   9       96.92       87.53     40.93 o 
  -8  12   9       16.11       20.93      9.64 o 
  -7  12   9       30.06       34.17      7.27 o 
  -6  12   9       55.34       38.04     13.13 o 
  -5  12   9        3.40       10.32      6.15 o 
  -4  12   9        0.01        4.80      2.85 o 
  -3  12   9        0.29        2.21      3.69 o 
  -2  12   9        2.18        6.83      3.04 o 
  -1  12   9        1.13        5.64      4.08 o 
   0  12   9        1.16        5.69      4.94 o 
   1  12   9        4.04       10.59      4.66 o 
   2  12   9       37.00       23.65     15.25 o 
   3  12   9        7.16        7.50     10.65 o 
   4  12   9       19.66        8.09      6.99 o 
  -7  13   9       65.66       43.76     16.61 o 
  -6  13   9       22.21       15.63      9.07 o 
  -5  13   9       34.66       33.81     11.29 o 
  -4  13   9       38.29       32.98      9.79 o 
  -3  13   9       30.75       39.40     10.86 o 
  -2  13   9       70.82       61.97     19.31 o 
  -1  13   9       23.40       29.09      8.58 o 
   0  13   9        5.09        9.83      5.00 o 
   1  13   9        4.32        9.40      4.76 o 
   2  13   9        4.92       12.06      4.29 o 
   3  13   9       93.97       59.61     64.65 o 
  -5  14   9        4.67       10.05      3.97 o 
  -4  14   9       18.48       21.25      7.40 o 
  -3  14   9       62.44       55.71     20.36 o 
  -2  14   9        2.07        4.69      3.93 o 
  -1  14   9       28.69       23.93      6.20 o 
   0  14   9      153.16      182.00     13.70 o 
   1  14   9       13.44       10.15      4.37 o 
 -12   0  10      154.30      162.90     19.20 o 
 -11   0  10       18.97       17.56      4.72 o 
 -10   0  10        0.01        5.60      2.63 o 
  -9   0  10      452.43      476.53     25.78 o 
  -8   0  10      387.72      446.43     55.69 o 
  -7   0  10      181.80      167.96     48.75 o 
  -6   0  10        2.15       -2.17     10.84 o 
  -5   0  10        9.06        6.29      4.26 o 
  -4   0  10        4.33        5.34      4.92 o 
  -3   0  10      611.30      569.33     17.73 o 
  -2   0  10       20.25       13.78      4.14 o 
  -1   0  10       34.02       31.72      9.81 o 
   0   0  10      146.27      132.69     17.44 o 
   1   0  10      394.17      365.08     12.12 o 
   2   0  10       11.34       10.00     12.07 o 
   3   0  10       91.21      106.13     56.23 o 
   4   0  10      166.96      140.36     56.05 o 
   5   0  10       79.07       71.48     29.50 o 
   6   0  10       20.18       42.04     18.62 o 
   7   0  10       17.02       12.57      6.27 o 
 -12   1  10        2.00        5.70      3.85 o 
 -11   1  10       89.56       83.74     17.15 o 
 -10   1  10       22.89       26.30      4.77 o 
  -9   1  10       99.79      103.78     12.54 o 
  -8   1  10      122.82      142.19     16.57 o 
  -7   1  10       40.09       50.61     12.76 o 
  -6   1  10      110.14      123.40     24.47 o 
  -5   1  10      571.06      583.24     16.59 o 
  -4   1  10      615.63      640.97     14.62 o 
  -3   1  10      251.94      237.11     16.17 o 
  -2   1  10      216.55      212.76      9.59 o 
  -1   1  10      121.51      118.28     17.76 o 
   0   1  10       96.03       97.22     11.47 o 
   1   1  10        0.19        1.55      2.00 o 
   2   1  10      120.49      103.76     27.37 o 
   3   1  10       65.68       51.69     14.71 o 
   4   1  10       88.52       82.11     28.07 o 
   5   1  10        0.00        4.97      4.08 o 
   6   1  10       49.34       49.79     13.74 o 
   7   1  10        2.25        6.11      5.01 o 
 -12   2  10      251.41      297.68     38.13 o 
 -11   2  10      116.51       87.39     16.33 o 
 -10   2  10       28.37       30.60      4.68 o 
  -9   2  10        7.46       11.12      3.64 o 
  -8   2  10       98.88      111.71     15.27 o 
  -7   2  10        3.71        9.26      7.96 o 
  -6   2  10        9.50        8.04      5.34 o 
  -5   2  10       13.17       35.11      7.95 o 
  -4   2  10      509.07      507.66     14.17 o 
  -3   2  10       74.39       75.89     11.26 o 
  -2   2  10      268.57      273.23     11.44 o 
  -1   2  10       21.10       29.37      5.82 o 
   0   2  10       13.10       10.67      3.48 o 
   1   2  10       18.93       18.30      4.35 o 
   2   2  10      162.54      174.87     37.34 o 
   3   2  10        2.42        0.75      7.31 o 
   4   2  10      185.72      165.57     46.61 o 
   5   2  10       20.30       15.33      7.81 o 
   6   2  10        0.74        5.59      4.72 o 
   7   2  10       15.60       11.67      8.88 o 
 -12   3  10       43.36       51.17     20.33 o 
 -11   3  10       26.51       29.80      6.65 o 
 -10   3  10       56.61       48.03      7.97 o 
  -9   3  10        7.85       10.15      3.71 o 
  -8   3  10        4.61       10.72      3.37 o 
  -7   3  10        6.67       18.12      6.63 o 
  -6   3  10      279.23      259.71     37.27 o 
  -5   3  10        6.66       12.09      4.28 o 
  -4   3  10     1872.63     1867.35     32.39 o 
  -3   3  10      972.49      969.23     16.92 o 
  -2   3  10       70.90       87.95     14.46 o 
  -1   3  10       15.22       21.26      4.32 o 
   0   3  10       15.43       20.53      5.08 o 
   1   3  10      826.23      844.34     15.98 o 
   2   3  10       40.51       38.08     10.01 o 
   3   3  10        2.28        5.49      5.35 o 
   4   3  10      259.89      257.71     12.04 o 
   5   3  10        6.74        6.25      4.15 o 
   6   3  10        0.56        4.98      4.40 o 
   7   3  10        2.50        8.61      6.25 o 
 -11   4  10       36.52       52.97      9.08 o 
 -10   4  10        0.26        3.70      4.55 o 
  -9   4  10        2.42        4.83      4.00 o 
  -8   4  10        1.29       10.20      4.29 o 
  -7   4  10      279.32      191.80     30.99 o 
  -6   4  10       12.52       11.26      5.63 o 
  -5   4  10       27.96       33.24      6.19 o 
  -4   4  10       57.75       52.52      8.33 o 
  -3   4  10     1498.80     1493.93     24.59 o 
  -2   4  10       18.59       21.22      4.27 o 
  -1   4  10        7.68       11.71      3.43 o 
   0   4  10      193.03      185.27     12.34 o 
   1   4  10        4.15        2.76      2.42 o 
   2   4  10      100.27       89.91     22.04 o 
   3   4  10       69.13       68.80     16.30 o 
   4   4  10        5.32       10.03      5.17 o 
   5   4  10      200.23      190.14     15.78 o 
   6   4  10        3.38        6.43      5.50 o 
   7   4  10        0.70        4.21      5.72 o 
 -11   5  10       49.30       48.44     10.57 o 
 -10   5  10        3.74        3.84      7.41 o 
  -9   5  10        1.35        8.76      4.69 o 
  -8   5  10        6.54       15.96      4.11 o 
  -7   5  10       25.62       21.27      4.67 o 
  -6   5  10      179.22      185.44     26.48 o 
  -5   5  10      164.88      193.65     16.70 o 
  -4   5  10      212.93      231.76     19.27 o 
  -3   5  10       69.12       79.50     14.09 o 
  -2   5  10       90.43      105.12     20.45 o 
  -1   5  10      450.79      492.76     13.47 o 
   0   5  10      111.46       92.54     15.35 o 
   1   5  10      117.80      110.36     11.67 o 
   2   5  10        0.05        4.37      4.39 o 
   3   5  10        4.08        2.66      4.59 o 
   4   5  10       68.80       50.87     16.63 o 
   5   5  10      238.71      252.44     19.42 o 
   6   5  10       11.64       20.61      9.15 o 
   7   5  10        0.36        5.42     10.71 o 
 -11   6  10        2.74        8.58      3.89 o 
 -10   6  10       25.72       29.42      9.56 o 
  -9   6  10       46.14       41.19     11.17 o 
  -8   6  10       14.65       19.35      5.04 o 
  -7   6  10        0.11        2.96      4.07 o 
  -6   6  10        1.03        5.37      3.61 o 
  -5   6  10       20.07       26.01      5.68 o 
  -4   6  10       70.94       71.26     11.37 o 
  -3   6  10        2.58        3.73      3.89 o 
  -2   6  10      255.92      257.46     12.98 o 
  -1   6  10       26.17       32.93      6.76 o 
   0   6  10      185.79      199.46     10.56 o 
   1   6  10      249.52      262.88      8.11 o 
   2   6  10       85.39       94.93     33.96 o 
   3   6  10       26.48       23.19      8.36 o 
   4   6  10       35.07       26.29     12.75 o 
   5   6  10        2.63        1.05      7.26 o 
   6   6  10        6.77        4.79      7.79 o 
 -10   7  10      161.55      113.18     31.04 o 
  -9   7  10      154.23      170.01     30.36 o 
  -8   7  10       26.54       20.87      7.51 o 
  -7   7  10        5.23        7.94      3.73 o 
  -6   7  10       19.21       10.33      5.89 o 
  -5   7  10       12.54       13.08      4.84 o 
  -4   7  10        0.25        5.76      4.98 o 
  -3   7  10        6.29       11.84      4.29 o 
  -2   7  10       45.27       43.17      9.02 o 
  -1   7  10      553.01      560.70     19.44 o 
   0   7  10      216.72      219.51     13.27 o 
   1   7  10       74.70       72.81     14.17 o 
   2   7  10        9.77       11.10      7.95 o 
   3   7  10        0.13        4.77      3.18 o 
   4   7  10      102.60       79.83     40.57 o 
   5   7  10       24.19       20.46     18.43 o 
   6   7  10       21.31       15.90     11.81 o 
 -10   8  10        4.75       12.31      5.10 o 
  -9   8  10       54.68       58.26     12.04 o 
  -8   8  10        1.68        7.25      5.09 o 
  -7   8  10       22.61       21.97      5.07 o 
  -6   8  10       51.55       55.07     10.27 o 
  -5   8  10       64.76       58.39     10.43 o 
  -4   8  10        6.42        2.86      4.31 o 
  -3   8  10      241.33      231.34     13.64 o 
  -2   8  10       12.80        9.09      4.50 o 
  -1   8  10     1747.34     1890.58     31.53 o 
   0   8  10      143.01      174.69     16.32 o 
   1   8  10      915.19      932.33     38.33 o 
   2   8  10       97.67      111.16     18.84 o 
   3   8  10       27.08       13.91      8.32 o 
   4   8  10        0.00        4.62      5.51 o 
   5   8  10        9.48       20.59     12.63 o 
   6   8  10       26.61       14.43     12.54 o 
  -9   9  10       48.55       66.27     15.52 o 
  -8   9  10       33.40       28.23      8.59 o 
  -7   9  10       85.43       88.71     19.67 o 
  -6   9  10       17.40       22.32      6.21 o 
  -5   9  10       14.96       21.30      6.39 o 
  -4   9  10        0.49        3.67      2.82 o 
  -3   9  10       55.80       36.09      8.18 o 
  -2   9  10      227.69      183.98     14.46 o 
  -1   9  10      119.04       95.95     21.33 o 
   0   9  10      385.91      378.81     16.46 o 
   1   9  10      135.48      128.36     30.26 o 
   2   9  10        0.30        8.11      6.45 o 
   3   9  10      186.98      182.36     19.72 o 
   4   9  10       51.29       35.59     24.97 o 
   5   9  10       47.10       17.15     14.84 o 
  -9  10  10        2.25        7.15      5.15 o 
  -8  10  10       27.76       35.69      9.34 o 
  -7  10  10        3.72        5.95      4.75 o 
  -6  10  10       12.55        9.06      4.14 o 
  -5  10  10        5.63        6.03      3.37 o 
  -4  10  10        0.34        5.60      3.63 o 
  -3  10  10       24.21       20.85      5.93 o 
  -2  10  10        6.49        7.61      3.51 o 
  -1  10  10       12.10       14.66      4.04 o 
   0  10  10        3.80       11.75      3.50 o 
   1  10  10        2.10        1.46      6.64 o 
   2  10  10        0.01       20.23     10.04 o 
   3  10  10       20.25       18.75     10.32 o 
   4  10  10      118.96       70.76     47.21 o 
  -8  11  10       29.49       18.01      6.36 o 
  -7  11  10        0.05        3.97      3.02 o 
  -6  11  10       92.53       89.10     12.59 o 
  -5  11  10       21.66       14.16      4.10 o 
  -4  11  10        0.43        7.63      3.77 o 
  -3  11  10        5.14        8.18      4.44 o 
  -2  11  10       18.64       19.10      5.27 o 
  -1  11  10        1.58        4.20      3.28 o 
   0  11  10       19.91       14.18      4.55 o 
   1  11  10      151.93      154.29     18.12 o 
   2  11  10       82.38       64.23     35.63 o 
   3  11  10        6.99        8.61      5.44 o 
   4  11  10       68.57       36.82     33.05 o 
  -7  12  10       16.55       16.23      8.00 o 
  -6  12  10        0.08        6.19      4.39 o 
  -5  12  10       41.48       27.38      7.82 o 
  -4  12  10       16.97       20.97      6.31 o 
  -3  12  10       53.70       35.62     12.95 o 
  -2  12  10        4.91        4.35      3.75 o 
  -1  12  10        1.31        6.44      4.25 o 
   0  12  10      156.42      175.55     17.02 o 
   1  12  10        1.49        5.06      6.64 o 
   2  12  10        1.50       -3.10     15.26 o 
  -5  13  10      166.66      189.27     23.36 o 
  -4  13  10      194.51      245.05     11.59 o 
  -3  13  10        1.05       -1.87     10.77 o 
  -2  13  10        0.85        3.85      6.88 o 
  -1  13  10       39.42       45.80     12.14 o 
   0  13  10       10.13        8.58      4.13 o 
   1  13  10        2.09        7.35      4.43 o 
 -11   1  11       97.72      100.13     19.57 o 
 -10   1  11       97.40      111.33     16.44 o 
  -9   1  11       38.52       47.18      7.35 o 
  -8   1  11        3.07        6.37      5.95 o 
  -7   1  11      138.29      153.13     23.43 o 
  -6   1  11       57.77       48.18     11.06 o 
  -5   1  11       56.93       75.35     13.38 o 
  -4   1  11      173.36      169.06     13.84 o 
  -3   1  11       37.06       41.54      6.01 o 
  -2   1  11        7.48        9.72      3.00 o 
  -1   1  11       38.76       37.73      7.07 o 
   0   1  11       12.69        7.97      2.95 o 
   1   1  11        0.23       -1.57      7.34 o 
   2   1  11       50.63       52.36     12.49 o 
   3   1  11       85.25       69.93     19.00 o 
   4   1  11      100.16       94.30     28.97 o 
   5   1  11        0.15        3.55      4.92 o 
   6   1  11       13.97        9.19      8.25 o 
 -11   2  11      147.80      114.05     23.13 o 
 -10   2  11       41.73       37.82      8.02 o 
  -9   2  11       40.69       35.85      6.94 o 
  -8   2  11       30.72       36.95      8.05 o 
  -7   2  11        2.15       10.76      3.85 o 
  -6   2  11      144.64      140.82     21.65 o 
  -5   2  11        2.97        0.46      5.05 o 
  -4   2  11     1946.16     1819.98     82.68 o 
  -3   2  11       35.67       31.03      5.25 o 
  -2   2  11      397.61      418.48     15.94 o 
  -1   2  11        5.04        6.32      2.90 o 
   0   2  11       14.07       16.78      3.76 o 
   1   2  11       16.52       15.10      5.65 o 
   2   2  11      151.88      151.99     43.99 o 
   3   2  11       31.19       20.59      6.60 o 
   4   2  11      107.24       85.49     30.75 o 
   5   2  11       20.19       36.43     13.11 o 
   6   2  11       38.94       42.92     17.85 o 
 -11   3  11      112.17       91.80     19.57 o 
 -10   3  11       28.31       39.21      7.53 o 
  -9   3  11        0.04        4.96      4.47 o 
  -8   3  11      224.46      217.94     29.59 o 
  -7   3  11        4.90       11.34      4.90 o 
  -6   3  11       10.73       16.07      6.12 o 
  -5   3  11       58.75       37.34      8.69 o 
  -4   3  11        6.77       19.65      7.10 o 
  -3   3  11        0.83        9.39      3.24 o 
  -2   3  11       10.60       11.92      3.06 o 
  -1   3  11      603.14      632.24     16.60 o 
   0   3  11       33.21       33.86      7.19 o 
   1   3  11        6.24        7.58      7.47 o 
   2   3  11        0.48        6.97      4.07 o 
   3   3  11      180.41      212.82     22.66 o 
   4   3  11      199.22      177.97     27.03 o 
   5   3  11       49.41       54.83     22.63 o 
   6   3  11       16.18       26.12     27.15 o 
 -11   4  11       36.58       32.86      9.90 o 
 -10   4  11       10.33       11.30      4.93 o 
  -9   4  11       26.60       29.77      8.81 o 
  -8   4  11        5.87        8.44      3.82 o 
  -7   4  11       58.45       56.48     13.37 o 
  -6   4  11      161.97      160.21     25.21 o 
  -5   4  11      440.91      407.77     16.28 o 
  -4   4  11       66.55       92.40     13.55 o 
  -3   4  11     1085.25     1080.63     19.64 o 
  -2   4  11      494.36      546.68     12.49 o 
  -1   4  11      420.19      462.44     17.63 o 
   0   4  11        2.86        5.86      3.37 o 
   1   4  11      148.73      161.29     46.19 o 
   2   4  11       41.71       32.63      9.65 o 
   3   4  11       42.00       33.22     12.64 o 
   4   4  11        0.06        3.59      7.33 o 
   5   4  11       64.73       59.99     44.42 o 
   6   4  11      168.20      217.52     19.05 o 
 -11   5  11        3.26       11.32      7.12 o 
 -10   5  11        6.90       18.37      7.84 o 
  -9   5  11       12.18        6.10      6.00 o 
  -8   5  11        2.32        4.61      6.07 o 
  -7   5  11       37.98       40.82      9.12 o 
  -6   5  11        2.45        4.43      3.54 o 
  -5   5  11       80.25       56.47     12.17 o 
  -4   5  11       12.99       18.55      5.34 o 
  -3   5  11      144.01      148.79     24.99 o 
  -2   5  11       47.88       49.59     11.58 o 
  -1   5  11      119.83      103.93     20.57 o 
   0   5  11        4.86        7.57      3.34 o 
   1   5  11        0.00        6.46      6.30 o 
   2   5  11        4.66       10.80      3.99 o 
   3   5  11        0.92       10.60      5.42 o 
   4   5  11        8.49       13.28      6.27 o 
   5   5  11       13.96        9.75      8.63 o 
   6   5  11        0.34        5.46      6.91 o 
 -10   6  11       95.41       79.01     22.33 o 
  -9   6  11       12.73       18.99      7.01 o 
  -8   6  11       26.56       30.53     11.41 o 
  -7   6  11        2.99        5.04      3.97 o 
  -6   6  11       58.03       42.62      9.87 o 
  -5   6  11       38.55       46.99      9.60 o 
  -4   6  11       62.63       49.76     13.26 o 
  -3   6  11       30.93       24.47      4.99 o 
  -2   6  11       22.93       15.67      5.40 o 
  -1   6  11        3.38        4.69      3.36 o 
   0   6  11      481.54      529.21     14.90 o 
   1   6  11      167.90      163.46     45.50 o 
   2   6  11       22.45       18.27     12.18 o 
   3   6  11        2.65       10.23      7.13 o 
   4   6  11        0.14        5.87     10.16 o 
   5   6  11        4.41       10.59      7.71 o 
 -10   7  11       13.87        8.62      4.99 o 
  -9   7  11      393.51      484.55     18.46 o 
  -8   7  11        0.12        1.77      5.96 o 
  -7   7  11       38.96       41.09      8.95 o 
  -6   7  11        0.02        6.68      4.29 o 
  -5   7  11       33.27       25.76      6.38 o 
  -4   7  11       39.68       45.01      8.89 o 
  -3   7  11        1.73        5.74      4.18 o 
  -2   7  11       87.01       89.16     26.89 o 
  -1   7  11       76.89       61.87     13.47 o 
   0   7  11       38.83       40.38     12.40 o 
   1   7  11      630.83      737.60     35.05 o 
   2   7  11        0.05       -7.95     12.96 o 
   3   7  11      156.08      167.26     53.11 o 
   4   7  11       10.48        8.90      8.29 o 
   5   7  11        0.50        3.29      5.77 o 
  -9   8  11       38.18       55.76     12.26 o 
  -8   8  11        0.09        6.41      4.60 o 
  -7   8  11       66.22       79.84     13.90 o 
  -6   8  11        1.43        7.29      3.86 o 
  -5   8  11        7.80       15.86      6.13 o 
  -4   8  11       14.61       25.90      6.61 o 
  -3   8  11        1.76        7.13      4.83 o 
  -2   8  11       65.60       65.42     15.89 o 
  -1   8  11      261.29      273.96     12.06 o 
   0   8  11      203.29      189.98     40.38 o 
   1   8  11      580.43      633.70     39.18 o 
   2   8  11       58.49       87.63     34.23 o 
   3   8  11       12.69       10.67     10.49 o 
   4   8  11        0.09       12.43      6.29 o 
  -9   9  11       23.76       25.87      7.02 o 
  -8   9  11      415.08      527.62     19.30 o 
  -7   9  11      355.47      411.18     14.81 o 
  -6   9  11       46.04       46.38     14.85 o 
  -5   9  11       19.16       17.10      6.64 o 
  -4   9  11       48.83       36.05      7.71 o 
  -3   9  11        2.95        5.58      3.44 o 
  -2   9  11      121.79      103.01     21.51 o 
  -1   9  11       35.73       26.60      5.32 o 
   0   9  11        0.05        0.96      5.50 o 
   1   9  11       32.96       36.24     18.92 o 
   2   9  11       57.77       49.62     24.94 o 
   3   9  11       38.13       31.88     21.44 o 
   4   9  11        3.00       11.57      7.36 o 
  -8  10  11      152.77      188.70     30.20 o 
  -7  10  11       26.99       25.95      9.92 o 
  -6  10  11        0.01        6.26      4.15 o 
  -5  10  11        7.59        6.33      5.05 o 
  -4  10  11       19.16       19.35      6.53 o 
  -3  10  11       71.35       48.75     13.03 o 
  -2  10  11       29.48       18.23      5.73 o 
  -1  10  11        0.01        2.64      3.07 o 
   0  10  11      355.38      298.50     25.95 o 
   1  10  11        0.59       -2.14     13.38 o 
   2  10  11       22.96       11.61     11.49 o 
   3  10  11        2.93       -6.41     14.29 o 
  -7  11  11        8.89        7.69      3.84 o 
  -6  11  11       42.64       38.98     11.71 o 
  -5  11  11        6.76        8.83      5.84 o 
  -4  11  11        4.71        1.96      4.19 o 
  -3  11  11       45.02       33.25      9.19 o 
  -2  11  11      182.70      200.87     12.39 o 
  -1  11  11       42.56       36.65     12.44 o 
   0  11  11       22.37       33.05     11.74 o 
   1  11  11       15.11       28.25     21.98 o 
   2  11  11       82.50       72.85     45.42 o 
  -5  12  11       25.92       21.73     12.85 o 
  -4  12  11       76.37       48.31     19.56 o 
  -3  12  11        7.36        3.93      3.82 o 
  -2  12  11        4.82       10.39      4.97 o 
  -1  12  11       56.75       36.47     18.73 o 
   0  12  11        2.42        2.76      4.98 o 
   1  12  11       40.45       54.51     19.86 o 
 -11   0  12       69.30       67.79     23.54 o 
 -10   0  12       47.56       52.33     12.62 o 
  -9   0  12       64.83       71.78     24.83 o 
  -8   0  12        8.01       10.63      6.43 o 
  -7   0  12       15.87       18.41     12.68 o 
  -6   0  12      133.86      125.26     42.65 o 
  -5   0  12      246.60      253.06     21.39 o 
  -4   0  12       39.44       30.40      8.32 o 
  -3   0  12       72.53       69.99     17.89 o 
  -2   0  12      230.16      175.40     41.96 o 
  -1   0  12      165.80      146.74     24.14 o 
   0   0  12        2.18       -0.16     11.70 o 
   1   0  12      199.80      167.89     58.43 o 
   2   0  12       80.26       68.75     22.96 o 
   3   0  12        3.49        9.86     11.93 o 
   4   0  12       46.18       27.80     13.54 o 
   5   0  12       12.84        5.92      8.51 o 
 -11   1  12       40.84       21.40      9.95 o 
 -10   1  12      140.56      128.72     22.92 o 
  -9   1  12       19.94       18.78      5.89 o 
  -8   1  12      284.72      332.19     49.48 o 
  -7   1  12       24.68       28.69      8.07 o 
  -6   1  12        2.06        9.67      6.52 o 
  -5   1  12       13.56       20.03      5.39 o 
  -4   1  12       67.81       74.71     14.37 o 
  -3   1  12      405.11      414.70     14.67 o 
  -2   1  12      407.11      425.73     12.90 o 
  -1   1  12        0.84        1.87      1.98 o 
   0   1  12      231.59      252.98     22.28 o 
   1   1  12      235.85      247.21     49.86 o 
   2   1  12       75.03       69.67     17.70 o 
   3   1  12        8.51       13.76      5.59 o 
   4   1  12        7.08        2.40      6.78 o 
   5   1  12        0.60       -0.12      5.59 o 
 -10   2  12      335.79      381.59     16.28 o 
  -9   2  12       68.19       88.48     14.12 o 
  -8   2  12        0.01        7.74      9.03 o 
  -7   2  12        2.10       11.40      5.42 o 
  -6   2  12      157.77      179.78     31.20 o 
  -5   2  12      128.52      128.76     25.00 o 
  -4   2  12       31.55       43.47      6.97 o 
  -3   2  12      105.02      123.86     20.58 o 
  -2   2  12      561.35      563.85     13.04 o 
  -1   2  12       27.19       22.07      5.05 o 
   0   2  12       64.44       74.59     19.56 o 
   1   2  12       20.96       21.06      7.42 o 
   2   2  12       11.28       13.72      5.84 o 
   3   2  12       16.59       12.96      6.07 o 
   4   2  12       65.29       53.39     23.09 o 
   5   2  12       11.87        7.35      9.43 o 
 -10   3  12        9.48       13.07      4.94 o 
  -9   3  12      106.43      100.81     17.20 o 
  -8   3  12       58.81       46.52     12.50 o 
  -7   3  12        5.77       18.48      6.41 o 
  -6   3  12       26.10       24.55      7.43 o 
  -5   3  12       41.55       51.11     11.12 o 
  -4   3  12      331.12      337.73     13.84 o 
  -3   3  12       21.17       24.55      6.58 o 
  -2   3  12     1590.70     1654.08     29.70 o 
  -1   3  12      537.61      543.90     16.21 o 
   0   3  12        3.17        7.37      7.27 o 
   1   3  12        0.54        3.09      6.02 o 
   2   3  12       37.21       28.21     11.37 o 
   3   3  12      192.16      195.06     23.21 o 
   4   3  12       24.53       23.98     13.59 o 
   5   3  12        6.32        9.55      4.66 o 
 -10   4  12       82.80       79.69     17.35 o 
  -9   4  12       24.23       35.34     10.28 o 
  -8   4  12       11.74       11.47      4.47 o 
  -7   4  12        0.48        7.16      4.09 o 
  -6   4  12       14.71       21.49      6.48 o 
  -5   4  12      212.48      190.48     16.42 o 
  -4   4  12        0.91        7.54      3.78 o 
  -3   4  12        2.76        9.77      3.11 o 
  -2   4  12       11.59       18.07      6.96 o 
  -1   4  12      356.27      378.49     11.20 o 
   0   4  12       41.30       39.10     12.44 o 
   1   4  12       11.38       18.58      9.45 o 
   2   4  12       20.26       18.28      8.35 o 
   3   4  12        0.71        3.08      5.36 o 
   4   4  12       40.30       36.50     19.67 o 
   5   4  12        9.16        9.72      7.06 o 
 -10   5  12       49.63       57.12     12.13 o 
  -9   5  12        7.05       16.87      5.51 o 
  -8   5  12        0.45        9.78      5.68 o 
  -7   5  12       49.12       49.98     16.86 o 
  -6   5  12       16.92       12.99      8.32 o 
  -5   5  12        9.06       12.40      5.68 o 
  -4   5  12       31.95       23.61      6.64 o 
  -3   5  12      221.42      227.74     14.39 o 
  -2   5  12       25.02       19.72      8.41 o 
  -1   5  12      104.26       94.82     13.93 o 
   0   5  12        0.56        8.84      6.21 o 
   1   5  12       14.28       19.61      9.07 o 
   2   5  12       16.45       11.47     11.12 o 
   3   5  12        0.54        7.98      6.89 o 
   4   5  12        9.86       -0.44      9.07 o 
   5   5  12        5.73        6.15     10.51 o 
  -9   6  12        0.01        7.31      5.79 o 
  -8   6  12        0.02        4.98      4.30 o 
  -7   6  12        2.68        4.90      4.24 o 
  -6   6  12       30.56       29.75      7.62 o 
  -5   6  12       13.22       14.35      7.34 o 
  -4   6  12       26.70       30.27      8.21 o 
  -3   6  12       37.26       27.06      7.61 o 
  -2   6  12       83.65       66.71     18.88 o 
  -1   6  12        4.74        8.95     11.00 o 
   0   6  12        5.14        5.99      9.37 o 
   1   6  12        5.57        7.06      4.68 o 
   2   6  12        0.51        6.04      9.08 o 
   3   6  12        6.31       14.52     14.10 o 
   4   6  12       31.16       11.09     19.53 o 
  -9   7  12      128.23      107.17     33.70 o 
  -8   7  12       49.31       45.31     14.74 o 
  -7   7  12      170.26      156.58     24.60 o 
  -6   7  12        3.99        6.82      4.23 o 
  -5   7  12        4.51        5.49      3.93 o 
  -4   7  12       20.35       15.64      6.49 o 
  -3   7  12       50.22       58.12     15.44 o 
  -2   7  12        5.20        4.80      4.98 o 
  -1   7  12      221.55      246.05     69.96 o 
   0   7  12       11.79       12.30     12.72 o 
   1   7  12       16.43       18.60     18.25 o 
   2   7  12        5.41       23.28     10.65 o 
   3   7  12       43.23       62.32     23.16 o 
   4   7  12       40.18       16.15     13.94 o 
  -8   8  12       13.15       12.13      7.62 o 
  -7   8  12       56.70       45.13     15.86 o 
  -6   8  12        3.96       10.14      4.33 o 
  -5   8  12        2.39        9.02      3.70 o 
  -4   8  12        2.18       10.21      5.56 o 
  -3   8  12       64.69       52.70     19.84 o 
  -2   8  12      253.00      316.16     34.92 o 
  -1   8  12       20.16       17.49     10.42 o 
   0   8  12      193.14      226.73     24.31 o 
   1   8  12      298.76      237.08     98.49 o 
   2   8  12        7.41       -1.47     14.66 o 
   3   8  12      353.94      389.00     31.90 o 
  -8   9  12       59.67       44.04     13.26 o 
  -7   9  12       71.07       82.56     23.19 o 
  -6   9  12        7.56       11.81      4.36 o 
  -5   9  12        3.94       10.81      5.83 o 
  -4   9  12       24.10       20.89      7.88 o 
  -3   9  12       60.37       43.17     10.61 o 
  -2   9  12       27.48       20.09      6.76 o 
  -1   9  12       35.52       27.99     15.16 o 
   0   9  12      401.30      387.40     67.07 o 
   1   9  12       51.08       56.35     27.50 o 
   2   9  12      351.12      387.16     32.67 o 
  -7  10  12        2.50        7.07      4.26 o 
  -6  10  12      105.46       73.12     22.76 o 
  -5  10  12        2.87        5.58      4.53 o 
  -4  10  12       35.28       31.51     10.40 o 
  -3  10  12       15.84       25.19      6.68 o 
  -2  10  12       13.11       10.83      3.87 o 
  -1  10  12       26.17       24.48     10.75 o 
   0  10  12       49.72       48.03     40.92 o 
   1  10  12       33.21       31.88     20.48 o 
  -5  11  12       35.89       33.63      9.32 o 
  -4  11  12       12.35       10.27      4.09 o 
  -3  11  12        1.95        4.17      4.15 o 
  -2  11  12       74.05       49.84     20.78 o 
  -1  11  12       17.70       15.86      8.35 o 
   0  11  12        7.15        8.51      8.97 o 
 -10   1  13      241.36      291.36     25.07 o 
  -9   1  13       18.54       14.95      5.19 o 
  -8   1  13       64.87       58.32     15.91 o 
  -7   1  13        6.87       13.06      6.85 o 
  -6   1  13       38.98       32.05     11.91 o 
  -5   1  13        0.46        2.67      5.36 o 
  -4   1  13       19.29       22.68      6.67 o 
  -3   1  13      169.21      128.66     26.22 o 
  -2   1  13       35.69       26.38      6.83 o 
  -1   1  13        5.67        2.22      6.24 o 
   0   1  13        7.20       10.79      7.12 o 
   1   1  13        1.17        4.94      4.09 o 
   2   1  13        0.03        3.41      4.81 o 
   3   1  13        0.29        5.75      4.26 o 
   4   1  13        6.32        6.99      8.54 o 
 -10   2  13       53.56       57.96     15.18 o 
  -9   2  13       84.52       73.43     19.63 o 
  -8   2  13        0.34       -0.83      8.39 o 
  -7   2  13        3.29       15.61      5.91 o 
  -6   2  13       95.13       90.42     22.65 o 
  -5   2  13      129.67      125.15     28.99 o 
  -4   2  13       14.27       17.29      5.63 o 
  -3   2  13        6.82       10.32      3.55 o 
  -2   2  13      318.98      287.50     10.43 o 
  -1   2  13      169.90      148.50     52.49 o 
   0   2  13      351.14      361.34     25.60 o 
   1   2  13       52.88       44.25     13.99 o 
   2   2  13       19.08       19.06      7.01 o 
   3   2  13       59.59       57.12     16.88 o 
   4   2  13       49.69       49.17     20.56 o 
  -9   3  13      106.14       97.24     26.38 o 
  -8   3  13       18.55       27.51     12.85 o 
  -7   3  13        5.80        7.48      5.85 o 
  -6   3  13      391.08      410.03     20.09 o 
  -5   3  13       21.30       10.89      7.39 o 
  -4   3  13      175.28      157.85     28.90 o 
  -3   3  13      603.52      613.68     14.85 o 
  -2   3  13        7.70       10.50      4.10 o 
  -1   3  13      178.34      157.59     49.73 o 
   0   3  13      100.68       96.85     24.92 o 
   1   3  13      327.95      355.41     26.92 o 
   2   3  13       15.11       20.20      9.44 o 
   3   3  13        0.01        4.58      5.23 o 
   4   3  13       10.66       10.34      8.39 o 
  -9   4  13       22.30       20.41      9.57 o 
  -8   4  13        0.52        4.09      7.26 o 
  -7   4  13       32.67       31.89     10.06 o 
  -6   4  13        1.37        5.81      3.69 o 
  -5   4  13       21.89       24.97      8.99 o 
  -4   4  13        5.47        5.17      3.84 o 
  -3   4  13       57.90       34.63     13.48 o 
  -2   4  13      159.74      118.60     28.10 o 
  -1   4  13      231.84      183.28     53.98 o 
   0   4  13       13.30       11.09      8.90 o 
   1   4  13       62.48       57.00     19.82 o 
   2   4  13        0.87        7.11      8.15 o 
   3   4  13       51.08       34.67     20.37 o 
  -9   5  13       16.87       29.15      6.77 o 
  -8   5  13        9.32       10.86      6.41 o 
  -7   5  13        4.04       12.69      5.71 o 
  -6   5  13       27.73       20.16      6.92 o 
  -5   5  13        0.85        5.84      4.03 o 
  -4   5  13       96.81       68.10     24.44 o 
  -3   5  13        0.05        6.23      4.99 o 
  -2   5  13       36.46       31.69     13.85 o 
  -1   5  13       14.51       15.24      7.40 o 
   0   5  13       53.61       37.51     19.44 o 
   1   5  13        8.56        9.46      9.45 o 
   2   5  13       19.14       16.40      6.67 o 
   3   5  13        1.27        9.60     13.31 o 
  -8   6  13       22.81       15.19      9.05 o 
  -7   6  13        5.02       15.20      4.95 o 
  -6   6  13      168.19      138.53     31.83 o 
  -5   6  13       26.72       23.17     10.29 o 
  -4   6  13        5.94        6.50      4.88 o 
  -3   6  13       45.00       38.24     13.28 o 
  -2   6  13        3.03        4.05      5.08 o 
  -1   6  13        0.89       11.54     11.89 o 
   0   6  13        0.99        9.00      6.04 o 
   1   6  13       33.01       21.82     13.98 o 
   2   6  13      116.35       88.47     70.45 o 
   3   6  13       29.15       28.01     18.27 o 
  -8   7  13      123.88       78.52     32.90 o 
  -7   7  13      129.02      140.44     32.02 o 
  -6   7  13       11.60       13.96      6.61 o 
  -5   7  13        1.03        1.72      4.79 o 
  -4   7  13        1.64        6.09      3.87 o 
  -3   7  13        2.17        3.09      4.13 o 
  -2   7  13       34.08       14.15     11.43 o 
  -1   7  13        2.90       -0.86     13.59 o 
   0   7  13       25.38       38.66     13.14 o 
   1   7  13       10.86        6.15     15.47 o 
   2   7  13       18.95       14.10     15.40 o 
  -7   8  13       13.16       13.48      4.72 o 
  -6   8  13       37.85       29.30      7.87 o 
  -5   8  13      107.43       93.05     27.56 o 
  -4   8  13       11.67       10.04      5.81 o 
  -3   8  13        1.11        2.94      5.19 o 
  -2   8  13        4.07        8.48      9.17 o 
  -1   8  13      120.08       79.38     57.47 o 
   0   8  13        7.17       12.72      8.53 o 
   1   8  13       19.45       16.71     12.37 o 
  -6   9  13      206.36      230.82     22.82 o 
  -5   9  13      350.41      440.53     14.61 o 
  -4   9  13       17.82        9.74      3.89 o 
  -3   9  13      285.65      346.33     13.92 o 
  -2   9  13      237.16      264.45     24.12 o 
  -1   9  13        2.70       -3.64     12.51 o 
   0   9  13       18.84       21.42     12.10 o 
  -4  10  13       76.04       44.57     24.61 o 
  -3  10  13       16.60       18.37      6.78 o 
  -2  10  13        6.81        7.55      3.57 o 
  -9   0  14       27.13       47.08     24.19 o 
  -8   0  14      394.19      383.13     86.74 o 
  -7   0  14       49.30       28.04     18.53 o 
  -6   0  14      337.45      377.51     25.75 o 
  -5   0  14       84.01       56.18     21.73 o 
  -4   0  14       38.10       28.86     10.52 o 
  -3   0  14      197.04      161.97     76.91 o 
  -2   0  14      112.55      109.77     53.53 o 
  -1   0  14      217.16      160.97     68.33 o 
   0   0  14        9.02       17.18      8.32 o 
   1   0  14       54.21       39.25     32.25 o 
   2   0  14       91.64       72.22     30.37 o 
  -9   1  14        0.41        5.69      6.14 o 
  -8   1  14      235.53      186.84     69.76 o 
  -7   1  14      123.48      104.86     34.41 o 
  -6   1  14      169.00      153.17     42.03 o 
  -5   1  14       73.01       64.13     19.45 o 
  -4   1  14       11.89        9.67      4.39 o 
  -3   1  14        0.01        2.53      4.20 o 
  -2   1  14       11.98       12.17      7.65 o 
  -1   1  14       35.14       29.19     13.89 o 
   0   1  14      212.27      196.91     49.83 o 
   1   1  14       24.23       11.95      8.93 o 
   2   1  14       33.88       40.78     13.15 o 
  -8   2  14      255.19      314.65     18.81 o 
  -7   2  14       48.14       46.34     16.94 o 
  -6   2  14      109.85       97.53     24.64 o 
  -5   2  14       10.71       14.15      5.45 o 
  -4   2  14        8.23        6.56      4.51 o 
  -3   2  14       21.36       17.93      6.31 o 
  -2   2  14       99.16       89.97     27.63 o 
  -1   2  14       23.01       30.82     13.31 o 
   0   2  14      576.55      559.16     22.69 o 
   1   2  14        5.97        2.95      5.27 o 
   2   2  14       60.76       41.99     18.38 o 
  -8   3  14       16.58       18.53      9.01 o 
  -7   3  14       93.07       76.84     33.46 o 
  -6   3  14      101.79       94.00     25.93 o 
  -5   3  14       97.52       74.79     20.66 o 
  -4   3  14       26.24       22.06      7.56 o 
  -3   3  14       20.90       20.47      6.71 o 
  -2   3  14       45.03       38.86     20.10 o 
  -1   3  14      112.52      108.50     39.97 o 
   0   3  14      486.52      489.94     22.67 o 
   1   3  14      342.12      355.42     28.45 o 
   2   3  14        6.50        5.51      5.45 o 
  -8   4  14       49.52       41.27     12.87 o 
  -7   4  14        0.73        3.46      3.88 o 
  -6   4  14        2.05        6.74      9.35 o 
  -5   4  14        3.02        3.52      4.51 o 
  -4   4  14       20.22       16.64      9.52 o 
  -3   4  14       54.01       30.47     15.11 o 
  -2   4  14       46.85       34.93     11.74 o 
  -1   4  14       10.71        8.74      9.91 o 
   0   4  14        0.21        5.06      3.74 o 
   1   4  14      212.14      167.18     58.70 o 
   2   4  14       14.57       10.51      7.41 o 
  -7   5  14       22.47       14.90      6.57 o 
  -6   5  14       68.45       62.99     21.85 o 
  -5   5  14        3.10       10.98      7.65 o 
  -4   5  14        0.76        7.80      6.84 o 
  -3   5  14       34.23       24.19     15.31 o 
  -2   5  14       22.17       26.38     20.62 o 
  -1   5  14       70.12       76.49     33.70 o 
   0   5  14       30.04       21.13     10.02 o 
   1   5  14       66.72       69.22     26.71 o 
  -7   6  14       63.32       47.68     15.17 o 
  -6   6  14       66.00       37.12     14.59 o 
  -5   6  14        8.72       11.97      6.72 o 
  -4   6  14        4.53        1.06      9.26 o 
  -3   6  14       10.44       14.20      9.11 o 
  -2   6  14        1.76        6.83      7.43 o 
  -1   6  14       31.94       78.35     22.49 o 
   0   6  14       35.70       64.30     23.23 o 
   1   6  14        1.42        6.06      4.08 o 
  -6   7  14       10.58        9.04      3.49 o 
  -5   7  14       29.52       21.33     13.70 o 
  -4   7  14        0.99        4.11      4.96 o 
  -3   7  14        0.07       14.01      8.09 o 
  -2   7  14        0.61       -4.80     12.19 o 
  -1   7  14        4.41        9.28     12.58 o 
   0   7  14        0.03       -5.90     13.87 o 
  -4   8  14       49.25       34.00     27.00 o 
  -3   8  14       37.40       39.18     10.93 o 
  -2   8  14        7.01       11.09      7.71 o 
  -7   1  15       83.64       55.07     38.50 o 
  -6   1  15      161.72       97.18     49.08 o 
  -5   1  15       16.52       19.25      7.86 o 
  -4   1  15       30.08       20.58     10.35 o 
  -3   1  15       54.41       38.91     15.44 o 
  -2   1  15        7.85       10.07      6.23 o 
  -1   1  15        5.52        3.69      6.29 o 
   0   1  15       50.71       39.71     18.15 o 
  -7   2  15       42.61       28.99     18.67 o 
  -6   2  15       32.86       25.94     10.07 o 
  -5   2  15       85.36       51.45     23.88 o 
  -4   2  15       32.57       28.46     19.27 o 
  -3   2  15        0.32        2.76      5.86 o 
  -2   2  15       74.16       59.56     28.02 o 
  -1   2  15        2.97        7.60      5.86 o 
   0   2  15      197.30      194.64     45.98 o 
  -6   3  15       67.73       42.64     16.34 o 
  -5   3  15        1.67        3.78      4.51 o 
  -4   3  15        9.34       15.57     18.55 o 
  -3   3  15       10.56       19.62     14.64 o 
  -2   3  15       37.34       38.53     15.87 o 
  -1   3  15       72.32       52.48     18.90 o 
   0   3  15        2.78        4.68      4.58 o 
  -6   4  15        5.03        9.50      6.21 o 
  -5   4  15        6.60        3.70      3.08 o 
  -4   4  15        5.07        7.15     11.93 o 
  -3   4  15        4.32        4.40     11.84 o 
  -2   4  15        0.02       10.35      8.69 o 
  -1   4  15       48.52       43.77     17.05 o 
  -5   5  15        9.88       12.04      6.79 o 
  -4   5  15       10.03        3.92     13.00 o 
  -3   5  15       10.16       15.57     15.64 o 
  -2   5  15       38.05       25.45     13.24 o 
                                                 
